# Supplementary material for: A Role for PICKLE in the Regulation of Cold and Salt Stress Tolerance in Arabidopsis
Source: Front Plant Sci. 2019 Jul 9;10:900. doi: 10.3389/fpls.2019.00900 (PMC6633207; doi:10.3389/fpls.2019.00900)
Supplement: Supplementary file 2 [file Table_1.xlsx]

## Sheet: Table  1
Table S1. The differentially expressed genes in pkl-1 mutant after low temperature (4°C) treatment.
tracking_id	WT-oh	WT-3h	WT-24h	pkl-oh	pkl-3h	pkl-24h	Log2 (pkl-10 h /WT 0 h)	Log2 (pkl-1 3 h /WT 3 h)	Log2 (pkl-1 24 h /WT 24 h)	Type	Description
AT1G01430	37.4476	19.8913	12.6132	40.1354	29.2726	27.012	0.100002	0.557413	1.09867	protein_coding	TRICHOME BIREFRINGENCE-LIKE 25
AT1G01560	1.49051	6.33584	2.85242	1.73551	1.7537	1.6171	0.219554	-1.85313	-0.818778	protein_coding	MAP kinase 11
AT1G01750	13.6611	10.3649	3.79524	20.0222	12.2513	8.19004	0.551527	0.241229	1.10968	protein_coding	actin depolymerizing factor 11
AT1G02070	0.815557	0.406885	0.109744	0.706384	0.285284	0	-0.207333	-0.512222	#NUM!	protein_coding	unknown protein; BEST Arabidopsis thaliana protein match is: unknown protein (TAIR:AT3G60520.1); Has 98 Blast hits to 98 proteins in 13 species: Archae - 0; Bacteria - 0; Metazoa - 0; Fungi - 0; Plants - 98; Viruses - 0; Other Eukaryotes - 0 (source: NCBI BLink).
AT1G02460	2.33626	4.71733	8.35293	1.14143	1.41955	5.77807	-1.03336	-1.73254	-0.531695	protein_coding	Pectin lyase-like superfamily protein
AT1G03870	39.269	31.2929	14.8113	94.1669	55.6713	22.1214	1.26183	0.831098	0.578744	protein_coding	FASCICLIN-like arabinoogalactan 9
AT1G04330	1.09321	0.680994	0.475333	2.21647	1.66304	1.0525	1.01969	1.28811	1.14681	protein_coding	unknown protein; FUNCTIONS IN: molecular_function unknown; INVOLVED IN: biological_process unknown; LOCATED IN: chloroplast; BEST Arabidopsis thaliana protein match is: unknown protein (TAIR:AT3G23170.1); Has 74 Blast hits to 74 proteins in 6 species: Archae - 0; Bacteria - 0; Metazoa - 0; Fungi - 0; Plants - 74; Viruses - 0; Other Eukaryotes - 0 (source: NCBI BLink).
AT1G06090	6.74304	8.74069	3.3128	14.979	9.1955	8.24346	1.15147	0.0731809	1.3152	protein_coding	Fatty acid desaturase family protein
AT1G06160	7.93026	7.00976	0.678843	6.37519	1.72288	0.209333	-0.3149	-2.02454	-1.69728	protein_coding	octadecanoid-responsive Arabidopsis AP2/ERF 59
AT1G06475	1.86048	2.60339	8.6261	3.42434	5.8152	7.73502	0.880151	1.15944	-0.157303	protein_coding	unknown protein; Has 35333 Blast hits to 34131 proteins in 2444 species: Archae - 798; Bacteria - 22429; Metazoa - 974; Fungi - 991; Plants - 531; Viruses - 0; Other Eukaryotes - 9610 (source: NCBI BLink).
AT1G07430	0.702019	2.64271	14.2972	0.0967588	0.463001	3.23294	-2.85905	-2.51293	-2.14481	protein_coding	highly ABA-induced PP2C gene 2
AT1G07610	507.047	339.453	143.979	500.831	438.554	358.917	-0.0177956	0.369543	1.31779	protein_coding	metallothionein 1C
AT1G09350	5.78688	97.962	695.956	5.20244	33.7019	664.11	-0.153597	-1.53939	-0.0675739	protein_coding	galactinol synthase 3
AT1G09420	5.33862	3.72222	2.3989	10.0747	7.89273	5.0897	0.916198	1.08436	1.08521	protein_coding	glucose-6-phosphate dehydrogenase 4
AT1G10070	7.14394	11.9493	1.87323	2.36465	3.52293	1.09313	-1.59509	-1.76208	-0.777063	protein_coding	branched-chain amino acid transaminase 2
AT1G10522	19.0346	15.1937	42.9226	36.8198	31.3208	58.3236	0.951858	1.04365	0.442342	protein_coding	Encodes PRIN2 (plastid redox insensitive 2). PRIN2 mutants are impaired in PEP (plastid-encoded RNA polymerase) activity and high light-dependent plastid redox signalling to the nucleus.
AT1G10657	31.5245	7.28011	7.94678	14.6839	3.2466	5.58727	-1.10224	-1.16503	-0.508227	protein_coding	Plant protein 1589 of unknown function
AT1G10770	1.12543	6.85479	1.17837	0.303603	2.13835	0.287426	-1.89022	-1.68061	-2.03553	protein_coding	Plant invertase/pectin methylesterase inhibitor superfamily protein
AT1G10990	5.40644	6.10336	2.51161	11.3904	8.21582	3.03062	1.07507	0.428801	0.271001	protein_coding	unknown protein; Has 6 Blast hits to 6 proteins in 2 species: Archae - 0; Bacteria - 0; Metazoa - 0; Fungi - 0; Plants - 6; Viruses - 0; Other Eukaryotes - 0 (source: NCBI BLink).
AT1G11260	76.7686	98.8451	16.9372	30.0963	45.5368	9.00803	-1.35093	-1.11814	-0.910912	protein_coding	sugar transporter 1
AT1G12010	8.28783	8.19568	3.49131	28.0956	21.9137	8.19182	1.76128	1.4189	1.23042	protein_coding	2-oxoglutarate (2OG) and Fe(II)-dependent oxygenase superfamily protein
AT1G12060	5.36244	1.62839	3.60258	7.71654	3.73698	7.03213	0.525065	1.19843	0.964931	protein_coding	BCL-2-associated athanogene 5
AT1G12420	5.41529	19.7243	11.0787	5.72918	9.493	10.5935	0.0812901	-1.05504	-0.0646093	protein_coding	ACT domain repeat 8
AT1G12560	5.56484	5.83617	2.72446	12.8948	7.79194	4.80027	1.21238	0.416961	0.817145	protein_coding	expansin A7
AT1G13420	7.38707	8.37988	2.87368	22.9153	20.7655	6.72754	1.63324	1.30919	1.22718	protein_coding	sulfotransferase 4B
AT1G13950	16.3409	13.5901	7.97683	25.2581	21.641	16.4526	0.628259	0.671211	1.04443	protein_coding	eukaryotic elongation factor 5A-1
AT1G14120	9.37515	7.86419	2.5673	4.16193	3.52488	1.91447	-1.17159	-1.15772	-0.423307	protein_coding	2-oxoglutarate (2OG) and Fe(II)-dependent oxygenase superfamily protein
AT1G15405	25.4464	41.0962	66.7707	282.34	65.7129	174.336	3.4719	0.677172	1.38458	other_rna	other RNA
AT1G15510	2.52991	2.54712	11.5864	5.34389	5.74825	11.2393	1.0788	1.17426	-0.0438802	protein_coding	Tetratricopeptide repeat (TPR)-like superfamily protein
AT1G17380	1.89054	5.46381	2.29585	0.844905	2.17205	1.29428	-1.16194	-1.33085	-0.826879	protein_coding	jasmonate-zim-domain protein 5
AT1G17420	4.49339	24.141	2.93632	2.16364	4.99557	1.79794	-1.05434	-2.27276	-0.707664	protein_coding	lipoxygenase 3
AT1G17700	4.92771	2.75864	1.33506	2.32383	1.27429	0.208555	-1.08441	-1.11426	-2.6784	protein_coding	prenylated RAB acceptor 1.F1
AT1G18265	17.1152	7.69041	1.96258	24.757	14.5535	4.60765	0.532558	0.920234	1.23128	protein_coding	Protein of unknown function, DUF593
AT1G18970	4.5088	7.376	14.5538	4.96475	5.13102	6.35142	0.138978	-0.523593	-1.19624	protein_coding	germin-like protein 4
AT1G19020	36.2671	100.559	50.4001	19.097	66.3089	22.0381	-0.925315	-0.600768	-1.19343	protein_coding	unknown protein; BEST Arabidopsis thaliana protein match is: unknown protein (TAIR:AT3G48180.1); Has 88 Blast hits to 88 proteins in 15 species: Archae - 0; Bacteria - 0; Metazoa - 0; Fungi - 0; Plants - 88; Viruses - 0; Other Eukaryotes - 0 (source: NCBI BLink).
AT1G19050	12.3483	50.3372	13.5176	21.7002	61.6849	37.1639	0.813396	0.293292	1.45906	protein_coding	response regulator 7
AT1G19250	4.72032	5.42656	2.06108	0.730393	0.766385	0.153287	-2.69214	-2.8239	-3.74909	protein_coding	flavin-dependent monooxygenase 1
AT1G19380	9.36643	14.4106	2.70666	13.085	25.7116	6.8258	0.482343	0.835289	1.33448	protein_coding	Protein of unknown function (DUF1195)
AT1G19510	5.03043	4.37086	1.72232	1.02613	0.984536	0.407501	-2.29347	-2.1504	-2.07948	protein_coding	RAD-like 5
AT1G19530	86.3079	91.0761	17.3553	37.0595	39.9302	4.81113	-1.21965	-1.18959	-1.85093	protein_coding	unknown protein; FUNCTIONS IN: molecular_function unknown; INVOLVED IN: N-terminal protein myristoylation, anaerobic respiration; LOCATED IN: cellular_component unknown; EXPRESSED IN: leaf apex, inflorescence meristem, hypocotyl, root, flower; EXPRESSED DURING: petal differentiation and expansion stage; Has 47 Blast hits to 47 proteins in 13 species: Archae - 0; Bacteria - 0; Metazoa - 0; Fungi -…
AT1G19610	27.8688	22.4914	2.22212	11.2897	10.5238	2.11053	-1.30364	-1.09572	-0.0743314	protein_coding	Arabidopsis defensin-like protein
AT1G19630	1.39423	1.96078	8.89051	0.840938	1.55073	4.05527	-0.729397	-0.33848	-1.13247	protein_coding	cytochrome P450, family 722, subfamily A, polypeptide 1
AT1G19670	46.1327	26.6375	3.82811	18.4205	6.86586	2.14208	-1.32448	-1.95595	-0.83762	protein_coding	chlorophyllase 1
AT1G19960	94.374	94.0415	32.6639	23.2886	12.648	4.66502	-2.01877	-2.89439	-2.80774	protein_coding	BEST Arabidopsis thaliana protein match is: transmembrane receptors (TAIR:AT2G32140.1); Has 41 Blast hits to 41 proteins in 17 species: Archae - 0; Bacteria - 2; Metazoa - 23; Fungi - 0; Plants - 11; Viruses - 0; Other Eukaryotes - 5 (source: NCBI BLink).
AT1G21270	15.0003	25.1552	3.71223	11.5975	7.55208	2.5107	-0.371178	-1.73591	-0.564196	protein_coding	wall-associated kinase 2
AT1G21529	0.253209	0.880862	4.75937	0.088103	0.100045	1.18587	-1.52307	-3.13827	-2.00482	other_rna
AT1G21910	2.38387	6.08671	4.1693	5.84158	4.71488	2.72564	1.29305	-0.368442	-0.61321	protein_coding	Integrase-type DNA-binding superfamily protein
AT1G22160	22.2037	10.7335	21.0035	14.4507	8.47623	9.04281	-0.619661	-0.340626	-1.21579	protein_coding	Protein of unknown function (DUF581)
AT1G22400	8.34994	11.1604	2.76927	17.212	14.8142	4.27377	1.04358	0.408592	0.626004	protein_coding	UDP-Glycosyltransferase superfamily protein
AT1G22500	22.5436	15.9461	2.64576	30.3976	27.0221	5.4321	0.43124	0.760936	1.03783	protein_coding	RING/U-box superfamily protein
AT1G22570	17.4567	59.0724	3.39321	27.9041	63.7296	11.2685	0.676696	0.109479	1.73157	protein_coding	Major facilitator superfamily protein
AT1G22640	30.7053	7.69274	14.1726	12.8426	5.97698	9.83497	-1.25755	-0.364081	-0.527112	protein_coding	myb domain protein 3
AT1G23020	21.5794	15.1916	4.40571	44.5181	32.7222	6.69954	1.04474	1.107	0.604688	protein_coding	ferric reduction oxidase 3
AT1G23720	13.4231	12.1001	4.44098	25.6152	15.7821	8.94048	0.932282	0.38327	1.00947	protein_coding	Proline-rich extensin-like family protein
AT1G24147	35.482	26.686	10.5847	2.42151	2.17269	2.34211	-3.87311	-3.61853	-2.1761	protein_coding	unknown protein; FUNCTIONS IN: molecular_function unknown; INVOLVED IN: biological_process unknown; LOCATED IN: endomembrane system; BEST Arabidopsis thaliana protein match is: unknown protein (TAIR:AT1G24148.1); Has 4 Blast hits to 4 proteins in 2 species: Archae - 0; Bacteria - 0; Metazoa - 0; Fungi - 0; Plants - 4; Viruses - 0; Other Eukaryotes - 0 (source: NCBI BLink).
AT1G24148	29.6636	14.9587	2.70474	3.00477	1.67616	0.172256	-3.30337	-3.15775	-3.97286	protein_coding	unknown protein; FUNCTIONS IN: molecular_function unknown; INVOLVED IN: biological_process unknown; LOCATED IN: cellular_component unknown.
AT1G24530	10.8311	24.2235	16.7086	28.0555	35.6721	24.6447	1.3731	0.558389	0.560687	protein_coding	Transducin/WD40 repeat-like superfamily protein
AT1G25098	2.81429	2.3594	7.04063	1.74464	1.9682	2.4038	-0.689842	-0.261543	-1.55039	other_rna	other RNA
AT1G26770	30.9172	40.6192	239.915	17.2776	24.1889	104.537	-0.839507	-0.747817	-1.19851	protein_coding	expansin A10
AT1G26920	92.1893	60.2695	38.4444	46.0447	35.3556	27.1727	-1.00156	-0.769489	-0.500616	protein_coding	unknown protein; BEST Arabidopsis thaliana protein match is: unknown protein (TAIR:AT1G69760.1); Has 47 Blast hits to 47 proteins in 13 species: Archae - 0; Bacteria - 0; Metazoa - 0; Fungi - 7; Plants - 34; Viruses - 0; Other Eukaryotes - 6 (source: NCBI BLink).
AT1G27020	34.8842	62.6823	6.85783	176.718	228.842	24.5045	2.3408	1.86822	1.83722	protein_coding	unknown protein; BEST Arabidopsis thaliana protein match is: unknown protein (TAIR:AT1G27030.1); Has 514 Blast hits to 514 proteins in 175 species: Archae - 0; Bacteria - 311; Metazoa - 0; Fungi - 0; Plants - 65; Viruses - 0; Other Eukaryotes - 138 (source: NCBI BLink).
AT1G27030	38.4773	39.558	28.486	56.3726	55.8464	32.2662	0.550987	0.497495	0.179771	protein_coding	unknown protein; BEST Arabidopsis thaliana protein match is: unknown protein (TAIR:AT1G27020.1); Has 504 Blast hits to 502 proteins in 169 species: Archae - 0; Bacteria - 299; Metazoa - 0; Fungi - 0; Plants - 67; Viruses - 0; Other Eukaryotes - 138 (source: NCBI BLink).
AT1G28480	3.31219	7.76534	2.04576	1.23182	2.00659	0.642673	-1.42699	-1.9523	-1.67048	protein_coding	Thioredoxin superfamily protein
AT1G29450	15.4121	1.17024	0.867811	6.92008	1.3899	0.230049	-1.1552	0.248177	-1.91544	protein_coding	SAUR-like auxin-responsive protein family
AT1G29500	12.2865	3.3128	3.83938	4.77736	1.59947	1.35845	-1.36279	-1.05046	-1.49891	protein_coding	SAUR-like auxin-responsive protein family
AT1G29510	17.2146	3.22029	4.07542	6.53216	1.3244	1.71717	-1.398	-1.28185	-1.24692	protein_coding	SAUR-like auxin-responsive protein family
AT1G30500	10.1036	9.11505	20.4473	7.60522	4.98853	9.34184	-0.409808	-0.869636	-1.13013	protein_coding	nuclear factor Y, subunit A7
AT1G30870	11.1645	11.7695	3.86348	23.5868	14.1769	9.29126	1.07906	0.268489	1.26597	protein_coding	Peroxidase superfamily protein
AT1G31173	25.0804	22.5135	3.51451	19.7352	19.6864	9.8358	-0.345789	-0.193591	1.48472	mirna	MIR167D; miRNA
AT1G32100	10.262	12.2305	2.69756	13.2501	10.764	5.64232	0.368691	-0.184269	1.06463	protein_coding	pinoresinol reductase 1
AT1G32780	3.8813	1.64451	2.91671	1.52356	0.647118	2.36904	-1.34909	-1.34556	-0.300039	protein_coding	GroES-like zinc-binding dehydrogenase family protein
AT1G34760	10.4667	9.36677	2.83656	3.83598	3.01197	1.85658	-1.44814	-1.63684	-0.611495	protein_coding	general regulatory factor 11
AT1G35230	4.40639	11.7488	12.4704	3.54612	3.56089	6.09815	-0.313356	-1.7222	-1.03206	protein_coding	arabinogalactan protein 5
AT1G35310	1.8764	2.02034	3.80885	3.78488	3.07772	9.9031	1.01228	0.607264	1.37852	protein_coding	MLP-like protein 168
AT1G35910	3.18341	3.09831	9.4601	0.741792	1.00977	2.65044	-2.10149	-1.61745	-1.83562	protein_coding	Haloacid dehalogenase-like hydrolase (HAD) superfamily protein
AT1G36622	6.06424	19.7051	9.66324	6.92553	12.6264	2.92489	0.191598	-0.642126	-1.72412	protein_coding	unknown protein; LOCATED IN: endomembrane system; BEST Arabidopsis thaliana protein match is: unknown protein (TAIR:AT1G36640.1); Has 12 Blast hits to 12 proteins in 2 species: Archae - 0; Bacteria - 0; Metazoa - 0; Fungi - 0; Plants - 12; Viruses - 0; Other Eukaryotes - 0 (source: NCBI BLink).
AT1G36640	0.926581	3.14874	2.28741	0.123901	1.33634	0.940947	-2.90273	-1.23649	-1.28153	protein_coding	unknown protein; FUNCTIONS IN: molecular_function unknown; INVOLVED IN: biological_process unknown; LOCATED IN: endomembrane system; EXPRESSED IN: sperm cell, root; BEST Arabidopsis thaliana protein match is: unknown protein (TAIR:AT1G36622.1); Has 14 Blast hits to 14 proteins in 2 species: Archae - 0; Bacteria - 0; Metazoa - 0; Fungi - 0; Plants - 14; Viruses - 0; Other Eukaryotes - 0 (source: N…
AT1G43675	6.15642	0.483971	0.121499	1.95271	0.771765	0.472321	-1.65661	0.673241	1.95882	transposable_element_gene	transposable element gene
AT1G43790	34.4492	55.1586	14.4938	34.5554	23.3321	22.372	0.0044407	-1.24127	0.626258	protein_coding	tracheary element differentiation-related 6
AT1G44350	5.23014	13.0028	2.80863	2.65632	2.87059	2.4012	-0.977421	-2.1794	-0.226111	protein_coding	IAA-leucine resistant (ILR)-like gene 6
AT1G45165	25.6875	21.4617	7.24157	4.99089	3.6682	3.39813	-2.3637	-2.54862	-1.09156	protein_coding	Expressed protein
AT1G47395	10.9851	4.46637	20.7921	80.9804	32.5565	57.9977	2.88202	2.86577	1.47996	protein_coding	unknown protein; FUNCTIONS IN: molecular_function unknown; INVOLVED IN: biological_process unknown; LOCATED IN: endomembrane system; BEST Arabidopsis thaliana protein match is: unknown protein (TAIR:AT1G47400.1); Has 9 Blast hits to 9 proteins in 2 species: Archae - 0; Bacteria - 0; Metazoa - 0; Fungi - 0; Plants - 9; Viruses - 0; Other Eukaryotes - 0 (source: NCBI BLink).
AT1G47400	4.7292	2.49929	9.30528	39.5463	10.7692	37.9731	3.06387	2.10732	2.02886	protein_coding	unknown protein; BEST Arabidopsis thaliana protein match is: unknown protein (TAIR:AT1G47395.1); Has 11 Blast hits to 11 proteins in 2 species: Archae - 0; Bacteria - 0; Metazoa - 0; Fungi - 0; Plants - 11; Viruses - 0; Other Eukaryotes - 0 (source: NCBI BLink).
AT1G47600	7.93298	11.9829	2.92365	13.459	7.88309	5.96745	0.762636	-0.604144	1.02934	protein_coding	beta glucosidase 34
AT1G48100	10.3122	26.6163	224.037	5.02606	15.2763	128.038	-1.03685	-0.801015	-0.807165	protein_coding	Pectin lyase-like superfamily protein
AT1G48570	11.4553	13.2769	68.7532	25.567	25.9976	71.2761	1.15827	0.96946	0.0519915	protein_coding	zinc finger (Ran-binding) family protein
AT1G48930	4.51725	4.05833	2.25222	9.34897	4.12897	3.55549	1.04936	0.0248958	0.658701	protein_coding	glycosyl hydrolase 9C1
AT1G49450	1.75772	14.214	15.636	1.58029	5.31606	8.44872	-0.153516	-1.41888	-0.888067	protein_coding	Transducin/WD40 repeat-like superfamily protein
AT1G49500	71.9448	31.8787	4.05526	63.0886	32.3901	9.22928	-0.189511	0.0229601	1.18642	protein_coding	unknown protein; FUNCTIONS IN: molecular_function unknown; INVOLVED IN: biological_process unknown; LOCATED IN: endomembrane system; EXPRESSED IN: 19 plant structures; EXPRESSED DURING: 10 growth stages; BEST Arabidopsis thaliana protein match is: unknown protein (TAIR:AT3G19030.1); Has 24 Blast hits to 24 proteins in 2 species: Archae - 0; Bacteria - 0; Metazoa - 0; Fungi - 0; Plants - 24; Virus…
AT1G49570	25.4814	25.9547	7.60547	7.67453	6.11876	2.97725	-1.73129	-2.08468	-1.35306	protein_coding	Peroxidase superfamily protein
AT1G49860	48.034	32.9728	5.64648	77.7881	57.3879	13.2299	0.695494	0.79947	1.22838	protein_coding	glutathione S-transferase (class phi) 14
AT1G50060	7.72128	5.14507	1.32698	15.6949	9.90375	6.5978	1.02338	0.944784	2.31384	protein_coding	CAP (Cysteine-rich secretory proteins, Antigen 5, and Pathogenesis-related 1 protein) superfamily protein
AT1G52000	11.387	7.09426	3.46542	4.20694	2.77404	0.948171	-1.43654	-1.35466	-1.86981	protein_coding	Mannose-binding lectin superfamily protein
AT1G52030	5.48053	4.73432	1.64133	1.52396	1.10128	0.586577	-1.84649	-2.10398	-1.48447	protein_coding	myrosinase-binding protein 2
AT1G52040	4.92275	4.56746	1.26493	2.70975	1.93893	0.492469	-0.861305	-1.23613	-1.36095	protein_coding	myrosinase-binding protein 1
AT1G52050	6.19207	5.67302	0.928694	18.8813	11.0231	4.01661	1.60846	0.958341	2.1127	protein_coding	Mannose-binding lectin superfamily protein
AT1G52060	13.1187	12.0612	1.25374	30.6305	17.2993	4.22743	1.22334	0.52034	1.75354	protein_coding	Mannose-binding lectin superfamily protein
AT1G52070	37.6048	33.9102	10.1186	84.1776	49.4503	27.669	1.16252	0.54426	1.45126	protein_coding	Mannose-binding lectin superfamily protein
AT1G52100	5.66205	3.88258	0.141364	16.0229	9.82168	0.751806	1.50074	1.33895	2.41095	protein_coding	Mannose-binding lectin superfamily protein
AT1G52190	27.0787	18.6094	1.45621	13.3629	9.72611	0.791657	-1.01893	-0.936097	-0.879271	protein_coding	Major facilitator superfamily protein
AT1G52240	6.69482	2.27027	1.17613	11.435	4.63524	1.7931	0.772339	1.02978	0.608408	protein_coding	RHO guanyl-nucleotide exchange factor 11
AT1G52565	5.34668	2.92821	5.49565	4.01277	2.24779	6.05715	-0.414045	-0.381512	0.140349	protein_coding	unknown protein; FUNCTIONS IN: molecular_function unknown; INVOLVED IN: biological_process unknown; LOCATED IN: endomembrane system; BEST Arabidopsis thaliana protein match is: unknown protein (TAIR:AT3G15760.1); Has 35333 Blast hits to 34131 proteins in 2444 species: Archae - 798; Bacteria - 22429; Metazoa - 974; Fungi - 991; Plants - 531; Viruses - 0; Other Eukaryotes - 9610 (source: NCBI BLink…
AT1G52890	5.44393	33.8012	48.8496	0.947988	4.48266	6.40145	-2.52171	-2.91465	-2.93188	protein_coding	NAC domain containing protein 19
AT1G53100	1.88561	4.67349	1.85015	0.848636	1.12521	1.12552	-1.15181	-2.05431	-0.717051	protein_coding	Core-2/I-branching beta-1, 6-N-acetylglucosaminyltransferase family protein
AT1G53625	17.3817	31.2912	40.2606	8.36854	19.72	12.1498	-1.05452	-0.666097	-1.72844	protein_coding	unknown protein; Has 29996 Blast hits to 6987 proteins in 655 species: Archae - 23; Bacteria - 6686; Metazoa - 10521; Fungi - 1178; Plants - 7439; Viruses - 681; Other Eukaryotes - 3468 (source: NCBI BLink).
AT1G53633	2.13021	4.64101	4.34954	2.05027	4.39646	9.12064	-0.0551818	-0.0780965	1.06827	protein_coding	unknown protein; FUNCTIONS IN: molecular_function unknown; INVOLVED IN: biological_process unknown; LOCATED IN: cellular_component unknown; Has 5 Blast hits to 5 proteins in 2 species: Archae - 0; Bacteria - 0; Metazoa - 2; Fungi - 0; Plants - 3; Viruses - 0; Other Eukaryotes - 0 (source: NCBI BLink).
AT1G54010	39.0428	34.504	7.9367	77.3702	58.3158	19.4486	0.986721	0.757123	1.29306	protein_coding	GDSL-like Lipase/Acylhydrolase superfamily protein
AT1G54040	10.7215	8.42584	4.91172	2.44337	2.20548	1.44913	-2.13356	-1.93373	-1.76104	protein_coding	epithiospecifier protein
AT1G54120	5.85072	2.83536	3.58053	2.34344	2.28579	2.93959	-1.31999	-0.310839	-0.284558	protein_coding	unknown protein; BEST Arabidopsis thaliana protein match is: unknown protein (TAIR:AT3G14060.1); Has 23 Blast hits to 23 proteins in 7 species: Archae - 0; Bacteria - 0; Metazoa - 0; Fungi - 0; Plants - 23; Viruses - 0; Other Eukaryotes - 0 (source: NCBI BLink).
AT1G54820	35.6502	30.1167	6.33544	20.4328	17.6443	3.01146	-0.803023	-0.771362	-1.07298	protein_coding	Protein kinase superfamily protein
AT1G54970	10.8735	10.543	5.24803	24.2095	14.6217	10.8808	1.15476	0.471826	1.05194	protein_coding	proline-rich protein 1
AT1G56600	2.06901	4.61525	12.106	0.643029	1.16815	3.27615	-1.68598	-1.98218	-1.88565	protein_coding	galactinol synthase 2
AT1G56680	5.16681	3.96337	0.76865	10.5772	6.1742	1.98568	1.03361	0.639525	1.36923	protein_coding	Chitinase family protein
AT1G58070	4.71077	5.80809	2.34407	3.24133	2.88195	2.42276	-0.539377	-1.01102	0.0476358	protein_coding	unknown protein; Has 286 Blast hits to 266 proteins in 81 species: Archae - 2; Bacteria - 25; Metazoa - 90; Fungi - 19; Plants - 78; Viruses - 4; Other Eukaryotes - 68 (source: NCBI BLink).
AT1G58280	27.5295	30.5413	90.0334	17.8576	15.855	31.809	-0.62444	-0.945824	-1.50103	protein_coding	Phosphoglycerate mutase family protein
AT1G58520	15.8929	7.65472	61.1399	7.45666	5.27165	36.0682	-1.09178	-0.538095	-0.761387	protein_coding	lipases; hydrolases, acting on ester bonds
AT1G59590	7.72096	4.12623	2.33367	5.10753	1.80463	1.77106	-0.596154	-1.19312	-0.397987	protein_coding	ZCF37
AT1G60470	4.61941	9.48918	42.5773	0.943769	1.37659	11.0084	-2.2912	-2.78518	-1.95148	protein_coding	galactinol synthase 4
AT1G61560	8.23619	8.15412	3.46984	5.89301	4.98361	1.56952	-0.482972	-0.710338	-1.14455	protein_coding	Seven transmembrane MLO family protein
AT1G61800	6.19554	45.9523	520.938	15.8823	77.5164	312.574	1.35812	0.754364	-0.736914	protein_coding	glucose-6-phosphate/phosphate translocator 2
AT1G61820	10.0479	11.1428	3.54432	8.1252	6.58551	1.66117	-0.306419	-0.758745	-1.09331	protein_coding	beta glucosidase 46
AT1G62350	2.60906	1.60577	6.32293	3.73023	3.70957	10.077	0.515734	1.20799	0.672401	protein_coding	Pentatricopeptide repeat (PPR) superfamily protein
AT1G62510	55.501	34.7405	18.826	29.0983	23.133	70.424	-0.931579	-0.586666	1.90334	protein_coding	Bifunctional inhibitor/lipid-transfer protein/seed storage 2S albumin superfamily protein
AT1G62570	23.6312	90.2092	321.085	9.16556	26.2085	219.946	-1.3664	-1.78324	-0.545806	protein_coding	flavin-monooxygenase glucosinolate S-oxygenase 4
AT1G64160	6.39483	9.33624	1.42048	0.496537	1.55633	0.529444	-3.68693	-2.58469	-1.42383	protein_coding	Disease resistance-responsive (dirigent-like protein) family protein
AT1G64170	12.4488	17.5741	3.998	25.3805	32.0842	5.72012	1.02771	0.868412	0.516767	protein_coding	cation/H+ exchanger 16
AT1G65390	1.63915	14.6252	0.424169	7.87079	32.743	2.18789	2.26356	1.16273	2.36683	protein_coding	phloem protein 2 A5
AT1G65486	12.752	12.357	9.38506	7.86061	10.3003	5.63754	-0.69801	-0.262642	-0.7353	protein_coding	unknown protein; FUNCTIONS IN: molecular_function unknown; INVOLVED IN: biological_process unknown; LOCATED IN: chloroplast; BEST Arabidopsis thaliana protein match is: unknown protein (TAIR:AT1G65490.1); Has 16 Blast hits to 16 proteins in 2 species: Archae - 0; Bacteria - 0; Metazoa - 0; Fungi - 0; Plants - 16; Viruses - 0; Other Eukaryotes - 0 (source: NCBI BLink).
AT1G65490	27.5659	24.6123	75.7987	13.1518	18.6149	183.572	-1.06762	-0.402922	1.2761	protein_coding	unknown protein; FUNCTIONS IN: molecular_function unknown; INVOLVED IN: biological_process unknown; LOCATED IN: endomembrane system; EXPRESSED IN: 22 plant structures; EXPRESSED DURING: 13 growth stages; BEST Arabidopsis thaliana protein match is: unknown protein (TAIR:AT1G65486.1); Has 23 Blast hits to 23 proteins in 2 species: Archae - 0; Bacteria - 0; Metazoa - 0; Fungi - 0; Plants - 23; Virus…
AT1G66100	219.067	133.902	69.1164	35.1152	29.7194	12.3559	-2.6412	-2.1717	-2.48383	protein_coding	Plant thionin
AT1G66390	0.584683	0.889964	58.2444	0.212607	0.0493127	19.312	-1.45947	-4.17372	-1.59262	protein_coding	myb domain protein 90
AT1G66700	4.30106	25.7542	59.6083	0.837385	6.33962	10.709	-2.36073	-2.02234	-2.47669	protein_coding	S-adenosyl-L-methionine-dependent methyltransferases superfamily protein
AT1G67980	1.81426	4.49814	7.13088	0.316858	2.64623	0.902369	-2.51747	-0.76539	-2.98229	protein_coding	caffeoyl-CoA 3-O-methyltransferase
AT1G68190	59.2179	24.2958	0.296142	28.2174	14.6131	0.16171	-1.06945	-0.733445	-0.87288	protein_coding	B-box zinc finger family protein
AT1G68600	11.7703	9.63599	4.72525	2.20392	1.5025	1.38281	-2.41701	-2.68107	-1.77279	protein_coding	Aluminium activated malate transporter family protein
AT1G69140	1.59965	55.173	151.461	0.289153	18.6384	144.531	-2.46785	-1.56568	-0.0675674	pseudogene	pseudogene, hypothetical protein
AT1G69260	2.63089	3.24218	51.4889	3.38122	3.73365	13.2336	0.361993	0.203623	-1.96006	protein_coding	ABI five binding protein
AT1G69610	4.99477	6.89905	11.3755	2.38872	3.18196	5.1018	-1.06418	-1.11648	-1.15685	protein_coding	Protein of unknown function (DUF1666)
AT1G69760	19.7498	36.5246	34.8275	20.1995	30.8677	28.1766	0.0324815	-0.24277	-0.305729	protein_coding	unknown protein; BEST Arabidopsis thaliana protein match is: unknown protein (TAIR:AT1G26920.1); Has 51 Blast hits to 51 proteins in 15 species: Archae - 0; Bacteria - 2; Metazoa - 2; Fungi - 7; Plants - 29; Viruses - 0; Other Eukaryotes - 11 (source: NCBI BLink).
AT1G69870	31.9476	214.376	297.928	18.4714	88.7634	192.43	-0.790414	-1.27211	-0.63063	protein_coding	nitrate transporter 1.7
AT1G70210	20.1128	17.5196	8.29384	8.01458	8.43098	5.60097	-1.32742	-1.0552	-0.566364	protein_coding	CYCLIN D1; 1
AT1G70420	26.8824	266.881	32.8347	20.2819	120.428	23.9559	-0.406469	-1.14803	-0.45484	protein_coding	Protein of unknown function (DUF1645)
AT1G70640	0.971899	304.243	277.609	0.13054	111.537	158.399	-2.89631	-1.4477	-0.809491	protein_coding	octicosapeptide/Phox/Bem1p (PB1) domain-containing protein
AT1G70700	69.5856	245.965	91.1106	35.6301	90.0796	93.7906	-0.965692	-1.44918	0.0418244	protein_coding	TIFY domain/Divergent CCT motif family protein
AT1G70985	9.24934	4.93803	24.1204	5.05833	3.01719	4.3154	-0.870689	-0.71073	-2.48269	protein_coding	hydroxyproline-rich glycoprotein family protein
AT1G72430	30.8732	9.45988	5.06876	61.9586	17.1891	8.40857	1.00495	0.8616	0.730228	protein_coding	SAUR-like auxin-responsive protein family
AT1G72450	39.4072	89.5665	30.3496	25.5929	37.6308	22.0441	-0.622716	-1.25105	-0.461285	protein_coding	jasmonate-zim-domain protein 6
AT1G72800	3.01269	6.83117	9.60472	3.04054	3.85715	3.4745	0.0132753	-0.824597	-1.46694	protein_coding	RNA-binding (RRM/RBD/RNP motifs) family protein
AT1G72890	13.5125	8.32669	4.47524	9.46317	4.04722	3.30554	-0.513899	-1.04081	-0.437079	protein_coding	Disease resistance protein (TIR-NBS class)
AT1G73330	367.329	347.507	69.6344	744.579	606.581	150.36	1.01935	0.803658	1.11055	protein_coding	drought-repressed 4
AT1G73390	24.8982	43.4594	135.715	14.0613	19.245	70.7704	-0.824311	-1.17518	-0.939362	protein_coding	Endosomal targeting BRO1-like domain-containing protein
AT1G73480	60.9094	169.318	163.402	24.6839	90.6853	141.573	-1.30309	-0.900795	-0.206879	protein_coding	alpha/beta-Hydrolases superfamily protein
AT1G73805	2.85237	9.31521	3.29984	1.38214	2.55722	1.57046	-1.04526	-1.86501	-1.07121	protein_coding	Calmodulin binding protein-like
AT1G73870	13.4607	3.37867	18.3502	5.92595	2.12838	19.0952	-1.18364	-0.6667	0.0574142	protein_coding	B-box type zinc finger protein with CCT domain
AT1G74670	445.677	230.619	0.651104	166.338	142.721	0.780337	-1.42188	-0.692314	0.261209	protein_coding	Gibberellin-regulated family protein
AT1G74810	3.76506	3.50737	50.7262	1.80999	1.53156	13.9139	-1.05669	-1.19539	-1.8662	protein_coding	HCO3- transporter family
AT1G74890	0.922809	5.31743	0.639584	3.65344	11.6273	4.71952	1.98515	1.12872	2.88343	protein_coding	response regulator 15
AT1G74930	4.69316	1.25155	0.102712	1.99423	0.708498	0.31538	-1.23473	-0.82088	1.61849	protein_coding	Integrase-type DNA-binding superfamily protein
AT1G75040	11.0598	29.5654	74.2023	13.0931	12.6227	58.6001	0.243481	-1.22789	-0.340561	protein_coding	pathogenesis-related gene 5
AT1G75250	15.4979	11.5641	1.24454	2.32697	3.13667	0.680286	-2.73555	-1.88235	-0.871399	protein_coding	RAD-like 6
AT1G75780	12.1014	11.1238	5.6213	25.0246	21.4672	15.5493	1.04817	0.948484	1.46787	protein_coding	tubulin beta-1 chain
AT1G75960	9.2689	4.40384	0.197125	20.0979	8.68183	0.237793	1.11657	0.979237	0.270595	protein_coding	AMP-dependent synthetase and ligase family protein
AT1G76410	5.8536	5.08723	2.23975	3.64028	2.44255	1.87118	-0.685275	-1.05849	-0.259389	protein_coding	RING/U-box superfamily protein
AT1G76620	3.06725	7.98929	13.1547	2.96569	4.70294	6.09656	-0.048578	-0.764504	-1.10951	protein_coding	Protein of unknown function, DUF547
AT1G76680	194.156	209.56	58.9803	332.05	286.105	142.249	0.774184	0.449181	1.27011	protein_coding	12-oxophytodienoate reductase 1
AT1G78120	6.01732	6.83857	2.55439	13.5668	10.24	6.30303	1.17289	0.582449	1.30307	protein_coding	Tetratricopeptide repeat (TPR)-like superfamily protein
AT1G78410	2.57603	6.04353	1.99506	1.45954	2.59511	1.43357	-0.819636	-1.2196	-0.47682	protein_coding	VQ motif-containing protein
AT1G78440	2.89175	13.4731	4.24721	1.34908	6.63251	2.86137	-1.09997	-1.02245	-0.569809	protein_coding	Arabidopsis thaliana gibberellin 2-oxidase 1
AT1G78450	4.74659	3.98987	1.58667	12.7817	10.5546	7.2414	1.42912	1.40346	2.19027	protein_coding	SOUL heme-binding family protein
AT1G78830	61.6877	116.366	16.8802	152.669	166.252	24.5297	1.30735	0.514702	0.539198	protein_coding	Curculin-like (mannose-binding) lectin family protein
AT1G79700	13.104	17.1716	4.68535	5.1506	8.37167	4.8019	-1.34719	-1.03644	0.0354485	protein_coding	Integrase-type DNA-binding superfamily protein
AT1G80110	3.82283	21.8337	10.5052	1.4792	7.55033	4.57841	-1.36982	-1.53195	-1.19819	protein_coding	phloem protein 2-B11
AT1G80130	1.73026	9.19531	185.269	5.80901	28.0661	265.474	1.7473	1.60986	0.518949	protein_coding	Tetratricopeptide repeat (TPR)-like superfamily protein
AT1G80920	635.89	183.399	12.4588	595.822	229.768	33.4868	-0.0938958	0.325192	1.42643	protein_coding	Chaperone DnaJ-domain superfamily protein
AT2G02450	6.08069	13.6921	4.34809	3.90373	6.75946	2.82244	-0.639382	-1.01836	-0.623439	protein_coding	NAC domain containing protein 35
AT2G02740	15.0995	13.9339	40.2385	30.9059	27.6991	53.4412	1.03338	0.99124	0.409376	protein_coding	ssDNA-binding transcriptional regulator
AT2G03505	3.76291	1.66906	1.00027	6.12346	4.08898	2.11067	0.702498	1.29271	1.07731	protein_coding	Carbohydrate-binding X8 domain superfamily protein
AT2G03530	26.1467	20.1461	3.06507	12.0175	10.0346	2.79593	-1.12149	-1.00552	-0.132592	protein_coding	ureide permease 2
AT2G04040	11.6427	34.6889	34.9653	30.1115	57.2462	55.8139	1.37089	0.722706	0.674701	protein_coding	MATE efflux family protein
AT2G04080	10.5873	9.73113	3.28492	4.24487	3.93181	1.93368	-1.31854	-1.30741	-0.764509	protein_coding	MATE efflux family protein
AT2G04460	7.06091	15.7479	28.8078	16.1937	26.421	48.5564	1.19751	0.746526	0.753202	transposable_element_gene	transposable element gene
AT2G05160	6.49212	2.36013	0.253767	1.83929	0.922246	0.183817	-1.81954	-1.35564	-0.465234	protein_coding	CCCH-type zinc fingerfamily protein with RNA-binding domain
AT2G06040	3.41504	3.13488	8.08305	8.32491	11.1782	15.0248	1.28553	1.83421	0.894374	protein_coding	CONTAINS InterPro DOMAIN/s: Leucine-rich repeat, cysteine-containing subtype (InterPro:IPR006553); BEST Arabidopsis thaliana protein match is: RNI-like superfamily protein (TAIR:AT5G21900.1); Has 5028 Blast hits to 2547 proteins in 240 species: Archae - 0; Bacteria - 125; Metazoa - 2326; Fungi - 765; Plants - 1373; Viruses - 0; Other Eukaryotes - 439 (source: NCBI BLink).
AT2G06050	18.8008	45.7354	13.2403	14.609	17.0931	11.61	-0.363937	-1.4199	-0.189568	protein_coding	oxophytodienoate-reductase 3
AT2G14247	8.9964	0.584686	1.14678	46.5056	7.02197	3.80757	2.36998	3.58614	1.73128	protein_coding	Expressed protein
AT2G14661	0.197355	0.077007	0	0	0	0	#NUM!	#NUM!	#DIV/0!	pseudogene	Pseudogene of AT2G04040; ATDTX1; antiporter/ multidrug efflux pump/ multidrug transporter/ transporter
AT2G15040	10.0887	8.53829	1.1634	2.73707	2.36701	0.241944	-1.88204	-1.85088	-2.2656	pseudogene	pseudogene, disease resistance protein-related, low similarity to disease resistance protein Cf-2.1 (Lycopersicon pimpinellifolium) GI:1184075; contains Pfam profile PF00560: Leucine Rich Repeat; blastp match of 38% identity and 4.4e-96 P-value to GP|1184075|gb|AAC15779.1||U42444 Cf-2.1 {Lycopersicon pimpinellifolium}
AT2G15042	9.11108	7.16039	1.1348	2.43539	1.91282	0.494572	-1.90347	-1.90434	-1.19819	protein_coding	Leucine-rich repeat (LRR) family protein
AT2G15080	25.3245	8.75626	2.63062	5.90045	2.80931	1.65222	-2.10164	-1.6401	-0.670997	protein_coding	receptor like protein 19
AT2G15880	21.3699	18.0216	0.730278	6.7591	22.8042	0.970899	-1.66068	0.339572	0.410875	protein_coding	Leucine-rich repeat (LRR) family protein
AT2G15960	506.703	736.118	43.2105	194.398	260.687	21.9354	-1.38213	-1.49762	-0.978121	protein_coding	unknown protein; Has 14 Blast hits to 14 proteins in 5 species: Archae - 0; Bacteria - 0; Metazoa - 0; Fungi - 0; Plants - 14; Viruses - 0; Other Eukaryotes - 0 (source: NCBI BLink).
AT2G16060	72.1124	60.1799	9.5905	117.173	97.3588	33.4786	0.700321	0.69403	1.80356	protein_coding	hemoglobin 1
AT2G16990	5.75499	5.33645	15.1332	1.77194	2.43207	9.65298	-1.69948	-1.1337	-0.648671	protein_coding	Major facilitator superfamily protein
AT2G17040	4.69473	3.16485	1.33826	2.31597	0.876222	0.74842	-1.01943	-1.85277	-0.838438	protein_coding	NAC domain containing protein 36
AT2G17280	13.9702	22.7129	114.484	9.59879	11.3881	53.9238	-0.541428	-0.995985	-1.08615	protein_coding	Phosphoglycerate mutase family protein
AT2G17660	0.739086	6.04842	0.461075	0.133648	1.38829	0.117909	-2.4673	-2.12325	-1.96733	protein_coding	RPM1-interacting protein 4 (RIN4) family protein
AT2G17880	15.8368	4.80247	0.869683	6.58022	5.77041	0.875277	-1.26707	0.264897	0.00925003	protein_coding	Chaperone DnaJ-domain superfamily protein
AT2G19310	56.6987	25.3364	16.7753	36.9787	18.693	8.14838	-0.616621	-0.438713	-1.04175	protein_coding	HSP20-like chaperones superfamily protein
AT2G19670	6.3504	5.25074	13.769	12.4003	10.9414	22.4963	0.965456	1.0592	0.708264	protein_coding	protein arginine methyltransferase 1A
AT2G19800	23.2434	32.2909	5.86256	13.6313	14.7134	2.49086	-0.769898	-1.134	-1.23489	protein_coding	myo-inositol oxygenase 2
AT2G21045	25.5099	19.6736	8.09284	39.2186	27.9625	19.2838	0.620481	0.507232	1.25267	protein_coding	Rhodanese/Cell cycle control phosphatase superfamily protein
AT2G21830	7.41031	5.3143	3.4851	12.945	11.1321	7.97773	0.804789	1.06677	1.19478	protein_coding	Cysteine/Histidine-rich C1 domain family protein
AT2G22590	2.74943	14.6957	98.229	6.75301	25.4414	225.418	1.2964	0.791784	1.19838	protein_coding	UDP-Glycosyltransferase superfamily protein
AT2G24160	5.73688	2.73042	2.1773	1.89001	1.72286	1.44417	-1.60187	-0.664317	-0.5923	pseudogene	pseudogene, leucine rich repeat protein family, contains leucine rich-repeat domains Pfam:PF00560, INTERPRO:IPR001611; contains some similarity to Cf-4 (Lycopersicon hirsutum) gi|2808683|emb|CAA05268; blastp match of 37% identity and 8.4e-98 P-value to GP|2808683|emb|CAA05268.1||AJ002235 Cf-4 {Lycopersicon hirsutum}
AT2G24692	8.72832	6.60424	2.47162	2.87277	2.83882	1.38689	-1.60326	-1.2181	-0.833604	protein_coding	unknown protein; BEST Arabidopsis thaliana protein match is: unknown protein (TAIR:AT3G50780.1); Has 46 Blast hits to 46 proteins in 10 species: Archae - 0; Bacteria - 0; Metazoa - 0; Fungi - 0; Plants - 46; Viruses - 0; Other Eukaryotes - 0 (source: NCBI BLink).
AT2G24980	7.24932	6.66413	1.93832	16.2158	8.93012	4.6179	1.16148	0.422263	1.25243	protein_coding	Proline-rich extensin-like family protein
AT2G25510	456.686	522.041	950.711	56.3318	34.3656	103.614	-3.01918	-3.92513	-3.19779	protein_coding	unknown protein; FUNCTIONS IN: molecular_function unknown; INVOLVED IN: biological_process unknown; LOCATED IN: endomembrane system; EXPRESSED IN: 22 plant structures; EXPRESSED DURING: 13 growth stages; BEST Arabidopsis thaliana protein match is: unknown protein (TAIR:AT5G42530.1).
AT2G25625	21.4116	21.3334	133.342	8.6263	8.5039	63.6422	-1.31158	-1.32692	-1.06708	protein_coding	unknown protein; FUNCTIONS IN: molecular_function unknown; INVOLVED IN: biological_process unknown; LOCATED IN: chloroplast; EXPRESSED IN: 10 plant structures; EXPRESSED DURING: LP.06 six leaves visible, LP.04 four leaves visible, 4 anthesis, petal differentiation and expansion stage; Has 24 Blast hits to 24 proteins in 9 species: Archae - 0; Bacteria - 0; Metazoa - 0; Fungi - 0; Plants - 24; Vir…
AT2G26360	4.08584	3.1738	1.75011	10.9208	10.9627	5.85042	1.41837	1.78832	1.74109	protein_coding	Mitochondrial substrate carrier family protein
AT2G26400	6.51988	6.49756	2.65818	0.902674	0.547351	0.301394	-2.85257	-3.56936	-3.14072	protein_coding	acireductone dioxygenase 3
AT2G26440	9.1342	19.1846	2.3271	23.7009	29.4631	6.33263	1.37559	0.618961	1.44427	protein_coding	Plant invertase/pectin methylesterase inhibitor superfamily
AT2G26560	31.6398	152.364	6.70954	24.1886	60.663	2.69057	-0.387413	-1.32863	-1.3183	protein_coding	phospholipase A 2A
AT2G26695	12.2777	8.58144	3.15021	5.80716	3.56571	1.5671	-1.08014	-1.26703	-1.00735	protein_coding	Ran BP2/NZF zinc finger-like superfamily protein
AT2G27385	545.345	483.292	169.626	230.733	264.011	134.771	-1.24094	-0.872297	-0.331847	protein_coding	Pollen Ole e 1 allergen and extensin family protein
AT2G27402	15.2694	12.3398	37.3016	57.085	51.2123	70.6835	1.90247	2.05317	0.922136	protein_coding	BEST Arabidopsis thaliana protein match is: plastid transcriptionally active 18 (TAIR:AT2G32180.1); Has 35333 Blast hits to 34131 proteins in 2444 species: Archae - 798; Bacteria - 22429; Metazoa - 974; Fungi - 991; Plants - 531; Viruses - 0; Other Eukaryotes - 9610 (source: NCBI BLink).
AT2G28000	137.426	122.033	285.746	274.689	244.14	499.199	0.999144	1.00044	0.804882	protein_coding	chaperonin-60alpha
AT2G28305	28.6073	40.1363	70.9897	20.4816	24.5228	23.4208	-0.482055	-0.710784	-1.59982	protein_coding	Putative lysine decarboxylase family protein
AT2G28500	1.47504	7.32047	5.02591	0.851484	3.06027	3.31206	-0.792703	-1.25828	-0.601656	protein_coding	LOB domain-containing protein 11
AT2G28630	5.16576	4.75153	0.588704	8.88283	9.68116	0.186466	0.782039	1.02679	-1.65863	protein_coding	3-ketoacyl-CoA synthase 12
AT2G28780	8.74907	7.34425	4.05609	10.1385	8.63404	6.84649	0.212643	0.233421	0.755275	protein_coding	unknown protein; INVOLVED IN: biological_process unknown; LOCATED IN: mitochondrion; EXPRESSED IN: inflorescence meristem, root, flower; EXPRESSED DURING: petal differentiation and expansion stage; CONTAINS InterPro DOMAIN/s: Protein of unknown function DUF939, bacterial (InterPro:IPR010343); BEST Arabidopsis thaliana protein match is: unknown protein (TAIR:AT3G09450.1); Has 671 Blast hits to 667…
AT2G29330	7.66316	5.46305	0.881169	13.739	11.5548	2.88264	0.842266	1.08071	1.7099	protein_coding	tropinone reductase
AT2G29340	40.688	39.9505	9.32869	71.338	77.5004	32.5131	0.810067	0.95599	1.80127	protein_coding	NAD-dependent epimerase/dehydratase family protein
AT2G29760	1.603	2.15017	6.39119	3.53232	3.68007	7.40496	1.13984	0.775282	0.212407	protein_coding	Tetratricopeptide repeat (TPR)-like superfamily protein
AT2G30400	3.18511	7.04216	5.51286	1.45212	2.54103	4.37202	-1.13318	-1.4706	-0.334501	protein_coding	ovate family protein 2
AT2G30420	4.27717	2.9895	1.10471	1.73946	1.82532	1.18763	-1.29802	-0.711755	0.104418	protein_coding	Homeodomain-like superfamily protein
AT2G30766	25.0581	4.34553	90.853	105.005	53.5294	222.624	2.06711	3.62273	1.293	protein_coding	unknown protein; FUNCTIONS IN: molecular_function unknown; INVOLVED IN: biological_process unknown; LOCATED IN: cellular_component unknown.
AT2G31880	21.5117	39.2945	8.96648	12.684	17.2689	4.97542	-0.762112	-1.18615	-0.849723	protein_coding	Leucine-rich repeat protein kinase family protein
AT2G32150	69.8949	25.2399	10.5625	28.3554	11.871	3.61627	-1.30156	-1.08826	-1.54638	protein_coding	Haloacid dehalogenase-like hydrolase (HAD) superfamily protein
AT2G32160	8.01888	7.57238	2.73115	0.822393	0.479186	0.328164	-3.2855	-3.98209	-3.05702	protein_coding	S-adenosyl-L-methionine-dependent methyltransferases superfamily protein
AT2G32190	12.4249	13.1119	29.1264	7.37117	9.33376	12.0515	-0.753269	-0.490346	-1.27311	protein_coding	unknown protein; FUNCTIONS IN: molecular_function unknown; INVOLVED IN: biological_process unknown; BEST Arabidopsis thaliana protein match is: unknown protein (TAIR:AT2G32210.1); Has 74 Blast hits to 74 proteins in 7 species: Archae - 0; Bacteria - 0; Metazoa - 0; Fungi - 0; Plants - 74; Viruses - 0; Other Eukaryotes - 0 (source: NCBI BLink).
AT2G32210	6.65503	13.8581	23.4131	8.53675	17.3458	18.2727	0.359242	0.323857	-0.357626	protein_coding	unknown protein; BEST Arabidopsis thaliana protein match is: unknown protein (TAIR:AT2G32190.1); Has 214 Blast hits to 214 proteins in 21 species: Archae - 0; Bacteria - 0; Metazoa - 1; Fungi - 10; Plants - 203; Viruses - 0; Other Eukaryotes - 0 (source: NCBI BLink).
AT2G32290	6.30111	4.70539	1.03769	2.86342	1.93499	0.662804	-1.13787	-1.28199	-0.646721	protein_coding	beta-amylase 6
AT2G32870	49.4263	43.1453	7.68152	10.0252	10.0193	2.15788	-2.30165	-2.10642	-1.83178	protein_coding	TRAF-like family protein
AT2G32880	47.7624	33.3434	1.43736	15.4236	14.8063	1.19639	-1.63074	-1.17119	-0.264734	protein_coding	TRAF-like family protein
AT2G32960	8.14699	10.7849	19.4764	18.4868	16.9608	22.6022	1.18216	0.653191	0.214736	protein_coding	Phosphotyrosine protein phosphatases superfamily protein
AT2G33380	18.6987	13.8838	73.5264	3.80112	3.67901	19.1182	-2.29844	-1.91601	-1.94332	protein_coding	Caleosin-related family protein
AT2G35290	2.48052	6.98902	2.84424	2.78021	13.0867	14.0177	0.164551	0.904939	2.30113	protein_coding	unknown protein; Has 39 Blast hits to 39 proteins in 10 species: Archae - 0; Bacteria - 0; Metazoa - 0; Fungi - 0; Plants - 39; Viruses - 0; Other Eukaryotes - 0 (source: NCBI BLink).
AT2G36490	15.3053	15.3455	7.58482	2.37807	2.31492	1.56086	-2.68617	-2.72878	-2.28077	protein_coding	demeter-like 1
AT2G37130	86.817	87.3476	13.1496	215.706	180.253	36.8978	1.31302	1.04518	1.48852	protein_coding	Peroxidase superfamily protein
AT2G37710	27.8451	78.2132	47.711	20.8802	36.5323	40.4127	-0.415288	-1.09824	-0.239513	protein_coding	receptor lectin kinase
AT2G37870	1.7333	1.42032	11.738	1.10304	1.68738	1.66564	-0.652036	0.248569	-2.81704	protein_coding	Bifunctional inhibitor/lipid-transfer protein/seed storage 2S albumin superfamily protein
AT2G38790	4.94021	6.56275	2.09739	2.91461	3.01456	1.17723	-0.76127	-1.12235	-0.833199	protein_coding	unknown protein; Has 21 Blast hits to 21 proteins in 5 species: Archae - 0; Bacteria - 0; Metazoa - 0; Fungi - 0; Plants - 19; Viruses - 0; Other Eukaryotes - 2 (source: NCBI BLink).
AT2G38870	48.6426	34.4217	15.1724	71.1081	64.9215	35.7129	0.547794	0.915378	1.235	protein_coding	Serine protease inhibitor, potato inhibitor I-type family protein
AT2G39030	8.12814	8.69614	1.80458	2.45823	1.79219	1.70004	-1.72531	-2.27865	-0.0860944	protein_coding	Acyl-CoA N-acyltransferases (NAT) superfamily protein
AT2G39400	20.7204	22.0685	6.42279	19.594	22.457	3.12718	-0.0806399	0.0251766	-1.03834	protein_coding	alpha/beta-Hydrolases superfamily protein
AT2G39430	8.49174	7.5014	2.00784	12.0154	10.8562	4.90745	0.500753	0.533287	1.28933	protein_coding	Disease resistance-responsive (dirigent-like protein) family protein
AT2G39510	5.7589	6.35474	13.0866	8.55742	6.53175	5.80331	0.571383	0.0396365	-1.17314	protein_coding	nodulin MtN21 /EamA-like transporter family protein
AT2G39800	125.374	140.919	267.51	57.4822	68.36	223.706	-1.12505	-1.04364	-0.257989	protein_coding	delta1-pyrroline-5-carboxylate synthase 1
AT2G40113	7.37598	6.72997	2.3872	10.4	9.4323	5.07232	0.495677	0.48701	1.08733	protein_coding	Pollen Ole e 1 allergen and extensin family protein
AT2G40330	17.5725	19.0682	3.23352	44.5274	32.9903	6.58052	1.34137	0.790873	1.0251	protein_coding	PYR1-like 6
AT2G40520	6.08621	6.48021	2.58358	29.8033	31.0896	16.3394	2.29186	2.26232	2.66091	protein_coding	Nucleotidyltransferase family protein
AT2G40610	112.907	12.3893	1.19945	23.4666	5.2877	1.04899	-2.26645	-1.22838	-0.193372	protein_coding	expansin A8
AT2G40750	4.56832	13.0921	4.24472	1.22273	1.55931	0.749002	-1.90156	-3.06972	-2.50263	protein_coding	WRKY DNA-binding protein 54
AT2G41100	100.962	239.343	65.2344	42.7292	144.55	47.7509	-1.24052	-0.727511	-0.450105	protein_coding	Calcium-binding EF hand family protein
AT2G41190	2.86545	2.69477	23.5727	2.04557	1.74717	9.60069	-0.486259	-0.625142	-1.29591	protein_coding	Transmembrane amino acid transporter family protein
AT2G41480	3.67887	3.38516	1.55843	1.41895	2.15149	0.495161	-1.37444	-0.653888	-1.65412	protein_coding	Peroxidase superfamily protein
AT2G42380	14.8461	11.4256	1.78811	6.5722	3.83951	0.780567	-1.17564	-1.57328	-1.19584	protein_coding	Basic-leucine zipper (bZIP) transcription factor family protein
AT2G42530	129.396	1256.28	4852.53	47.4455	670.71	5005.09	-1.44745	-0.905397	0.0446589	protein_coding	cold regulated 15b
AT2G43510	97.8133	115.679	46.6389	57.1537	52.0173	51.9663	-0.775184	-1.15306	0.156043	protein_coding	trypsin inhibitor protein 1
AT2G43520	17.0881	17.4758	5.65993	8.37762	8.09727	3.92972	-1.02838	-1.10985	-0.526358	protein_coding	trypsin inhibitor protein 2
AT2G43920	29.7635	20.227	14.2612	9.55935	9.24494	5.42333	-1.63856	-1.12955	-1.39484	protein_coding	S-adenosyl-L-methionine-dependent methyltransferases superfamily protein
AT2G44130	14.2516	1.88216	1.80345	4.25481	1.1026	1.60739	-1.74396	-0.77148	-0.166039	protein_coding	Galactose oxidase/kelch repeat superfamily protein
AT2G44578	2.20337	5.30433	4.14269	0.714173	2.69112	1.93635	-1.62537	-0.978964	-1.09723	protein_coding	RING/U-box superfamily protein
AT2G46430	6.26746	13.466	6.48771	4.73112	6.65721	3.60209	-0.405699	-1.01633	-0.848875	protein_coding	cyclic nucleotide gated channel 3
AT2G46440	6.47775	12.3764	17.7659	1.53504	1.92583	3.29083	-2.07722	-2.68404	-2.43259	protein_coding	cyclic nucleotide-gated channels
AT2G46680	20.132	21.6416	134.724	19.8594	21.079	58.2802	-0.0196685	-0.0380007	-1.20893	protein_coding	homeobox 7
AT2G46790	20.816	46.2178	65.6013	10.2808	27.0041	61.2979	-1.01774	-0.77527	-0.0978868	protein_coding	pseudo-response regulator 9
AT2G47540	10.0462	8.07665	2.77141	14.4188	10.9482	7.37037	0.521301	0.438865	1.41112	protein_coding	Pollen Ole e 1 allergen and extensin family protein
AT2G47750	4.53763	2.08184	0.630865	1.58896	1.06456	0.636741	-1.51386	-0.967602	0.0133753	protein_coding	putative indole-3-acetic acid-amido synthetase GH3.9
AT3G01260	4.20207	2.83879	0.954091	8.47651	6.14134	1.92175	1.01237	1.11328	1.01022	protein_coding	Galactose mutarotase-like superfamily protein
AT3G01490	20.5095	18.8748	6.89737	7.98885	8.97554	2.12298	-1.36023	-1.07239	-1.69996	protein_coding	Protein kinase superfamily protein
AT3G01550	31.8757	21.4212	82.6704	14.8372	12.0984	55.4169	-1.10324	-0.824223	-0.577045	protein_coding	phosphoenolpyruvate (pep)/phosphate translocator 2
AT3G02240	7.17151	6.8691	0.640702	26.2619	23.2678	3.41065	1.87262	1.76014	2.41232	protein_coding	Encodes a root meristem growth factor (RGF). Belongs to a family of functionally redundant homologous peptides that are secreted, tyrosine-sulfated, and expressed mainly in the stem cell area and the innermost layer of central columella cells. RGFs are required for maintenance of the root stem cell niche and transit amplifying cell proliferation. Members of this family include: At5g60810 (RGF1), …
AT3G02242	0.522608	0.476918	0	0.470327	1.21044	0.303253	-0.152065	1.34372	#DIV/0!	protein_coding	unknown protein; FUNCTIONS IN: molecular_function unknown; INVOLVED IN: biological_process unknown; LOCATED IN: endomembrane system; BEST Arabidopsis thaliana protein match is: unknown protein (TAIR:AT3G02240.1); Has 30201 Blast hits to 17322 proteins in 780 species: Archae - 12; Bacteria - 1396; Metazoa - 17338; Fungi - 3422; Plants - 5037; Viruses - 0; Other Eukaryotes - 2996 (source: NCBI BLin…
AT3G02480	4.83667	2.68998	30.4662	6.32601	7.57412	37.2001	0.387282	1.49348	0.288097	protein_coding	Late embryogenesis abundant protein (LEA) family protein
AT3G02885	23.0649	16.9447	7.02031	33.7148	31.2949	20.0149	0.547683	0.885093	1.51147	protein_coding	GAST1 protein homolog 5
AT3G03341	0.696091	0.983197	7.38692	0.338214	0.740868	1.92826	-1.04134	-0.408264	-1.93767	protein_coding	unknown protein; Has 30201 Blast hits to 17322 proteins in 780 species: Archae - 12; Bacteria - 1396; Metazoa - 17338; Fungi - 3422; Plants - 5037; Viruses - 0; Other Eukaryotes - 2996 (source: NCBI BLink).
AT3G03660	1.8532	1.77248	5.13605	1.65739	1.47673	2.06138	-0.161105	-0.263363	-1.31705	protein_coding	WUSCHEL related homeobox 11
AT3G04320	6.16687	4.90142	1.84737	9.84475	7.48637	5.52695	0.674816	0.611067	1.58101	protein_coding	Kunitz family trypsin and protease inhibitor protein
AT3G05630	3.95932	5.80711	11.4406	8.54181	6.65971	10.1896	1.10929	0.197639	-0.167065	protein_coding	phospholipase D P2
AT3G06840	7.47121	6.78144	5.87386	6.7521	4.99621	4.91174	-0.146006	-0.440758	-0.258075	protein_coding	unknown protein; BEST Arabidopsis thaliana protein match is: unknown protein (TAIR:AT5G49170.1); Has 33 Blast hits to 33 proteins in 9 species: Archae - 0; Bacteria - 0; Metazoa - 0; Fungi - 0; Plants - 33; Viruses - 0; Other Eukaryotes - 0 (source: NCBI BLink).
AT3G09450	1.51583	0.989802	9.21726	0.377453	0.57216	4.10503	-2.00574	-0.790721	-1.16695	protein_coding	CONTAINS InterPro DOMAIN/s: Fusaric acid resistance protein, conserved region (InterPro:IPR006726); BEST Arabidopsis thaliana protein match is: unknown protein (TAIR:AT2G28780.1); Has 503 Blast hits to 494 proteins in 215 species: Archae - 0; Bacteria - 423; Metazoa - 0; Fungi - 0; Plants - 65; Viruses - 0; Other Eukaryotes - 15 (source: NCBI BLink).
AT3G09922	25.7605	46.1711	70.4615	19.8362	18.4641	38.5531	-0.377025	-1.32227	-0.869988	protein_coding	induced by phosphate starvation1
AT3G10020	206.562	138.617	17.7013	93.798	93.1215	17.9674	-1.13895	-0.573918	0.0215263	protein_coding	unknown protein; FUNCTIONS IN: molecular_function unknown; INVOLVED IN: response to oxidative stress, anaerobic respiration; LOCATED IN: cellular_component unknown; EXPRESSED IN: 23 plant structures; EXPRESSED DURING: 13 growth stages; Has 30201 Blast hits to 17322 proteins in 780 species: Archae - 12; Bacteria - 1396; Metazoa - 17338; Fungi - 3422; Plants - 5037; Viruses - 0; Other Eukaryotes - …
AT3G11410	29.3476	40.6696	124.315	19.8788	22.1691	62.001	-0.562012	-0.875401	-1.00364	protein_coding	protein phosphatase 2CA
AT3G11550	9.77992	9.37951	2.79391	18.151	15.1956	6.03574	0.892154	0.696069	1.11125	protein_coding	Uncharacterised protein family (UPF0497)
AT3G12520	11.1192	9.29242	5.04563	19.7483	16.8995	13.8704	0.828675	0.862854	1.4589	protein_coding	sulfate transporter 4; 2
AT3G12580	6.42857	3.2562	34.0125	4.66107	2.51388	70.3425	-0.463837	-0.373274	1.04833	protein_coding	heat shock protein 70
AT3G13100	2.50859	4.87308	5.27134	1.78364	3.05065	2.63425	-0.492052	-0.675717	-1.00078	protein_coding	multidrug resistance-associated protein 7
AT3G13784	1.34917	1.26785	31.5513	0.253138	0.224216	8.28001	-2.41408	-2.49942	-1.93	protein_coding	cell wall invertase 5
AT3G14060	16.1205	13.1833	15.1649	14.5272	13.0457	17.2929	-0.15014	-0.0151372	0.189444	protein_coding	unknown protein; BEST Arabidopsis thaliana protein match is: unknown protein (TAIR:AT1G54120.1); Has 30 Blast hits to 30 proteins in 8 species: Archae - 0; Bacteria - 0; Metazoa - 0; Fungi - 0; Plants - 30; Viruses - 0; Other Eukaryotes - 0 (source: NCBI BLink).
AT3G14440	2.32496	15.6689	38.8667	0.437094	2.7506	11.817	-2.41119	-2.51009	-1.71767	protein_coding	nine-cis-epoxycarotenoid dioxygenase 3
AT3G14760	12.5006	4.32613	2.68926	5.16994	2.43654	1.20309	-1.27378	-0.828243	-1.16046	protein_coding	unknown protein; FUNCTIONS IN: molecular_function unknown; INVOLVED IN: biological_process unknown; LOCATED IN: endomembrane system; EXPRESSED IN: 6 plant structures; EXPRESSED DURING: LP.04 four leaves visible, LP.02 two leaves visible; Has 63 Blast hits to 63 proteins in 13 species: Archae - 0; Bacteria - 0; Metazoa - 0; Fungi - 0; Plants - 63; Viruses - 0; Other Eukaryotes - 0 (source: NCBI BL…
AT3G14900	3.93872	3.15116	16.3409	10.0262	9.21619	21.5505	1.34798	1.54829	0.399234	protein_coding	unknown protein; FUNCTIONS IN: molecular_function unknown; INVOLVED IN: embryo development; LOCATED IN: chloroplast; EXPRESSED IN: 19 plant structures; EXPRESSED DURING: 13 growth stages; Has 17135 Blast hits to 10204 proteins in 644 species: Archae - 47; Bacteria - 1684; Metazoa - 5536; Fungi - 2506; Plants - 1043; Viruses - 361; Other Eukaryotes - 5958 (source: NCBI BLink).
AT3G15500	3.18161	11.4758	3.89185	1.14661	3.59536	1.44789	-1.47238	-1.67439	-1.4265	protein_coding	NAC domain containing protein 3
AT3G15510	5.23252	7.35459	1.93029	5.60249	12.1326	4.29689	0.0985622	0.722172	1.15448	protein_coding	NAC domain containing protein 2
AT3G15536	1.96387	5.65835	6.45872	1.38242	0.4842	1.44324	-0.506503	-3.54671	-2.16194	other_rna	Unknown gene
AT3G15750	14.7176	80.2425	6.41141	6.57916	41.2083	5.01115	-1.16157	-0.961432	-0.3555	protein_coding	Essential protein Yae1, N-terminal
AT3G15760	19.9197	9.2166	3.45002	8.47703	5.14566	2.64647	-1.23257	-0.840879	-0.382535	protein_coding	unknown protein; FUNCTIONS IN: molecular_function unknown; INVOLVED IN: biological_process unknown; LOCATED IN: endomembrane system; EXPRESSED IN: 22 plant structures; EXPRESSED DURING: 10 growth stages; BEST Arabidopsis thaliana protein match is: unknown protein (TAIR:AT1G52565.1); Has 42 Blast hits to 42 proteins in 10 species: Archae - 0; Bacteria - 0; Metazoa - 0; Fungi - 0; Plants - 42; Viru…
AT3G16360	15.945	26.4444	60.5331	11.3682	14.8189	22.7346	-0.4881	-0.835524	-1.41283	protein_coding	HPT phosphotransmitter 4
AT3G16530	52.3324	79.7611	23.808	125.283	146.979	38.3314	1.25941	0.881853	0.68708	protein_coding	Legume lectin family protein
AT3G18960	12.894	9.36364	1.95042	25.0337	21.0794	4.95681	0.957172	1.17069	1.34563	protein_coding	AP2/B3-like transcriptional factor family protein
AT3G19030	76.5018	96.1837	68.5509	85.9569	120.379	85.0047	0.16812	0.323719	0.310367	protein_coding	unknown protein; FUNCTIONS IN: molecular_function unknown; INVOLVED IN: pyridoxine biosynthetic process, homoserine biosynthetic process; LOCATED IN: endomembrane system; EXPRESSED IN: 19 plant structures; EXPRESSED DURING: 9 growth stages; BEST Arabidopsis thaliana protein match is: unknown protein (TAIR:AT1G49500.1); Has 22 Blast hits to 22 proteins in 2 species: Archae - 0; Bacteria - 0; Metaz…
AT3G20110	3.43419	1.68232	0.436579	6.95553	3.35418	1.14263	1.01819	0.995508	1.38804	protein_coding	cytochrome P450, family 705, subfamily A, polypeptide 20
AT3G20340	20.1212	52.9001	18.3672	6.58083	18.0217	10.8466	-1.61237	-1.55354	-0.759889	protein_coding	Expression of the gene is downregulated in the presence of paraquat, an inducer of photoxidative stress.
AT3G20370	55.2299	45.855	15.5312	96.3764	72.0053	37.542	0.80323	0.651024	1.27334	protein_coding	TRAF-like family protein
AT3G20395	5.52107	2.50503	0.346015	1.19847	0.564119	0	-2.20375	-2.15076	#NUM!	protein_coding	RING/U-box superfamily protein
AT3G20440	4.02413	4.58213	13.8201	9.59012	9.71648	16.8474	1.25287	1.08442	0.285758	protein_coding	Alpha amylase family protein
AT3G20600	6.76347	17.7048	3.64805	3.61473	8.00552	2.68248	-0.903876	-1.14507	-0.443558	protein_coding	Late embryogenesis abundant (LEA) hydroxyproline-rich glycoprotein family
AT3G21720	8.44733	4.93038	3.72658	28.6626	17.2965	9.47956	1.7626	1.81071	1.34697	protein_coding	isocitrate lyase
AT3G21950	5.62187	4.83437	1.17903	2.79702	2.91407	1.18506	-1.00716	-0.730292	0.00735968	protein_coding	S-adenosyl-L-methionine-dependent methyltransferases superfamily protein
AT3G22235	56.4598	85.7888	134.765	9.01101	4.26486	21.1832	-2.64746	-4.33022	-2.66945	protein_coding	FUNCTIONS IN: molecular_function unknown; INVOLVED IN: biological_process unknown; BEST Arabidopsis thaliana protein match is: pathogen and circadian controlled 1 (TAIR:AT3G22231.1); Has 122 Blast hits to 122 proteins in 11 species: Archae - 0; Bacteria - 0; Metazoa - 0; Fungi - 0; Plants - 122; Viruses - 0; Other Eukaryotes - 0 (source: NCBI BLink).
AT3G22240	87.88	83.5946	34.2439	111.394	100.45	42.7944	0.342065	0.264996	0.321575	protein_coding	unknown protein; BEST Arabidopsis thaliana protein match is: unknown protein (TAIR:AT3G22235.2); Has 177 Blast hits to 177 proteins in 14 species: Archae - 0; Bacteria - 0; Metazoa - 0; Fungi - 0; Plants - 177; Viruses - 0; Other Eukaryotes - 0 (source: NCBI BLink).
AT3G22415	3.00188	4.17085	6.51007	3.79056	5.11996	16.3698	0.336545	0.295791	1.33029	protein_coding	unknown protein; Has 35333 Blast hits to 34131 proteins in 2444 species: Archae - 798; Bacteria - 22429; Metazoa - 974; Fungi - 991; Plants - 531; Viruses - 0; Other Eukaryotes - 9610 (source: NCBI BLink).
AT3G22550	12.992	9.70313	31.7064	37.2361	36.6947	48.1798	1.51908	1.91905	0.603654	protein_coding	Protein of unknown function (DUF581)
AT3G22570	6.4763	5.41472	2.82061	22.9822	16.7366	9.14536	1.82728	1.62805	1.69703	protein_coding	Bifunctional inhibitor/lipid-transfer protein/seed storage 2S albumin superfamily protein
AT3G22690	0.876743	1.20443	1.86917	1.23852	1.61991	1.99888	0.498391	0.427563	0.0967941	protein_coding	INVOLVED IN: photosystem II assembly, regulation of chlorophyll biosynthetic process, photosystem I assembly, thylakoid membrane organization, RNA modification; LOCATED IN: chloroplast; EXPRESSED IN: 13 plant structures; EXPRESSED DURING: LP.04 four leaves visible, 4 anthesis, petal differentiation and expansion stage, E expanded cotyledon stage, D bilateral stage; CONTAINS InterPro DOMAIN/s: Pen…
AT3G22830	1.09696	72.0593	9.50758	0.347899	35.0761	3.51771	-1.65677	-1.0387	-1.43444	protein_coding	heat shock transcription factor A6B
AT3G22840	27.0644	91.2495	5328.77	54.1761	190.864	8134.97	1.00126	1.06466	0.610334	protein_coding	Chlorophyll A-B binding family protein
AT3G23170	28.2967	96.4695	52.3683	16.4802	47.0332	46.2611	-0.7799	-1.03639	-0.178894	protein_coding	unknown protein; BEST Arabidopsis thaliana protein match is: unknown protein (TAIR:AT4G14450.1); Has 74 Blast hits to 74 proteins in 6 species: Archae - 0; Bacteria - 0; Metazoa - 0; Fungi - 0; Plants - 74; Viruses - 0; Other Eukaryotes - 0 (source: NCBI BLink).
AT3G23480	6.13796	4.54853	0.195848	1.10515	0.852033	0.0304797	-2.47352	-2.41642	-2.68381	protein_coding	Cyclopropane-fatty-acyl-phospholipid synthase
AT3G23550	10.3473	15.9509	1.91325	6.1358	7.18557	1.24983	-0.753931	-1.15046	-0.614294	protein_coding	MATE efflux family protein
AT3G23930	1.90955	0.563303	0.713074	2.70077	0.885601	1.26465	0.500138	0.652746	0.826614	protein_coding	unknown protein; FUNCTIONS IN: molecular_function unknown; INVOLVED IN: N-terminal protein myristoylation; LOCATED IN: cellular_component unknown; EXPRESSED IN: hypocotyl; BEST Arabidopsis thaliana protein match is: unknown protein (TAIR:AT4G13540.1); Has 10639 Blast hits to 7432 proteins in 646 species: Archae - 82; Bacteria - 826; Metazoa - 5047; Fungi - 759; Plants - 314; Viruses - 86; Other E…
AT3G25570	15.7573	6.82791	2.29507	5.7262	7.76643	3.669	-1.46037	0.185808	0.676849	protein_coding	Adenosylmethionine decarboxylase family protein
AT3G25882	5.63776	16.895	17.2593	3.23693	4.20546	5.7729	-0.800496	-2.00626	-1.58001	protein_coding	NIM1-interacting 2
AT3G26170	7.29924	9.6017	1.82661	3.84455	4.24614	1.84955	-0.924932	-1.17714	0.0180057	protein_coding	cytochrome P450, family 71, subfamily B, polypeptide 19
AT3G26180	63.186	39.8619	2.2124	21.4927	15.6965	1.11486	-1.55576	-1.34457	-0.98875	protein_coding	cytochrome P450, family 71, subfamily B, polypeptide 20
AT3G26200	4.85775	5.2031	0.780281	0.881986	0.880043	0.129614	-2.46146	-2.56373	-2.58977	protein_coding	cytochrome P450, family 71, subfamily B, polypeptide 22
AT3G27250	0.382021	0.430992	4.76608	0.0850974	0.136944	1.2726	-2.16646	-1.65408	-1.90502	protein_coding	unknown protein; BEST Arabidopsis thaliana protein match is: unknown protein (TAIR:AT5G40800.1); Has 104 Blast hits to 104 proteins in 13 species: Archae - 0; Bacteria - 0; Metazoa - 0; Fungi - 0; Plants - 104; Viruses - 0; Other Eukaryotes - 0 (source: NCBI BLink).
AT3G27690	1894.73	1028.98	107.871	950.8	605.569	50.1153	-0.994778	-0.764852	-1.10598	protein_coding	photosystem II light harvesting complex gene 2.3
AT3G28007	4.32528	10.0558	25.9616	1.69332	4.07033	9.53478	-1.35294	-1.30481	-1.44511	protein_coding	Nodulin MtN3 family protein
AT3G28210	3.35	4.26535	8.71662	1.80571	1.97542	5.51726	-0.891595	-1.1105	-0.659817	protein_coding	zinc finger (AN1-like) family protein
AT3G28510	1.98281	4.63003	5.99903	0.363827	0.297278	0.859033	-2.44622	-3.96114	-2.80394	protein_coding	P-loop containing nucleoside triphosphate hydrolases superfamily protein
AT3G28880	1.06798	12.437	1.43085	1.39078	34.2194	4.29792	0.38101	1.46018	1.58677	protein_coding	Ankyrin repeat family protein
AT3G29000	6.13782	14.9139	9.64434	2.49128	7.58018	4.38176	-1.30084	-0.976354	-1.13817	protein_coding	Calcium-binding EF-hand family protein
AT3G29670	5.66435	4.58624	22.442	1.21685	2.04455	23.3331	-2.21876	-1.16553	0.0561767	protein_coding	HXXXD-type acyl-transferase family protein
AT3G30720	5.2945	2.25531	2.87662	15.0091	11.585	7.04982	1.50327	2.36086	1.29321	protein_coding	qua-quine starch
AT3G43790	5.67031	6.35077	1.93301	2.93965	3.10478	1.66447	-0.947783	-1.03244	-0.215786	protein_coding	zinc induced facilitator-like 2
AT3G44860	9.03037	21.5569	5.47132	3.05896	4.01788	2.24215	-1.56174	-2.42364	-1.28701	protein_coding	farnesoic acid carboxyl-O-methyltransferase
AT3G45140	113.462	114.174	41.4922	245.458	167.202	94.204	1.11327	0.550358	1.18295	protein_coding	lipoxygenase 2
AT3G45730	10.7207	22.106	7.41109	5.18193	9.9449	4.94837	-1.04884	-1.15241	-0.582732	protein_coding	unknown protein; Has 3 Blast hits to 3 proteins in 1 species: Archae - 0; Bacteria - 0; Metazoa - 0; Fungi - 0; Plants - 3; Viruses - 0; Other Eukaryotes - 0 (source: NCBI BLink).
AT3G46370	14.68	9.9738	1.90756	1.83407	2.0133	0.287954	-3.00073	-2.30858	-2.72782	protein_coding	Leucine-rich repeat protein kinase family protein
AT3G46490	6.51853	6.1045	0.524965	0.501178	0.287758	0.0593193	-3.70115	-4.40695	-3.14565	protein_coding	2-oxoglutarate (2OG) and Fe(II)-dependent oxygenase superfamily protein
AT3G46880	0.308704	0.381333	0	1.60725	1.08532	0.290402	2.3803	1.509	#DIV/0!	protein_coding	unknown protein; FUNCTIONS IN: molecular_function unknown; INVOLVED IN: biological_process unknown; LOCATED IN: chloroplast; EXPRESSED IN: 14 plant structures; EXPRESSED DURING: 9 growth stages; BEST Arabidopsis thaliana protein match is: unknown protein (TAIR:AT5G59080.1); Has 51 Blast hits to 51 proteins in 8 species: Archae - 0; Bacteria - 0; Metazoa - 0; Fungi - 0; Plants - 51; Viruses - 0; O…
AT3G47295	125.196	74.2724	273.476	55.58	47.8548	193.89	-1.17155	-0.634163	-0.496176	protein_coding	unknown protein; FUNCTIONS IN: molecular_function unknown; INVOLVED IN: biological_process unknown; LOCATED IN: endomembrane system; EXPRESSED IN: 22 plant structures; EXPRESSED DURING: 13 growth stages; Has 13 Blast hits to 13 proteins in 2 species: Archae - 0; Bacteria - 0; Metazoa - 0; Fungi - 0; Plants - 13; Viruses - 0; Other Eukaryotes - 0 (source: NCBI BLink).
AT3G47340	46.7919	96.1728	11.0661	9.2617	18.6222	6.94099	-2.33691	-2.36861	-0.672934	protein_coding	glutamine-dependent asparagine synthase 1
AT3G48180	8.99865	9.41347	10.6812	10.0776	11.7429	13.068	0.163372	0.31899	0.290965	protein_coding	unknown protein; BEST Arabidopsis thaliana protein match is: unknown protein (TAIR:AT1G19020.1); Has 84 Blast hits to 84 proteins in 15 species: Archae - 0; Bacteria - 0; Metazoa - 0; Fungi - 0; Plants - 84; Viruses - 0; Other Eukaryotes - 0 (source: NCBI BLink).
AT3G48240	1.5033	0.972043	14.6962	0.670649	0.521347	5.7171	-1.1645	-0.898776	-1.36209	protein_coding	Octicosapeptide/Phox/Bem1p family protein
AT3G48480	1.72008	0.874681	3.55592	1.90802	1.76022	7.85368	0.149601	1.00893	1.14315	protein_coding	Cysteine proteinases superfamily protein
AT3G48520	0.878772	6.08077	1.82172	0.727287	1.49973	2.80993	-0.272964	-2.01955	0.625233	protein_coding	cytochrome P450, family 94, subfamily B, polypeptide 3
AT3G49170	1.6834	1.72364	3.82891	3.38426	2.94399	5.12743	1.00746	0.772314	0.421302	protein_coding	Tetratricopeptide repeat (TPR)-like superfamily protein
AT3G49960	16.7098	15.0232	4.52791	32.2115	17.0662	12.4441	0.946881	0.18395	1.45854	protein_coding	Peroxidase superfamily protein
AT3G50310	1.27622	10.1615	0.575679	0.576755	3.61028	0.481996	-1.14585	-1.49293	-0.256243	protein_coding	mitogen-activated protein kinase kinase kinase 20
AT3G50700	13.5548	36.3155	5.97786	9.27917	16.207	5.43654	-0.546736	-1.16397	-0.13694	protein_coding	indeterminate(ID)-domain 2
AT3G50770	9.95022	8.39215	3.42286	4.62814	4.23295	4.86958	-1.1043	-0.987377	0.508595	protein_coding	calmodulin-like 41
AT3G51450	8.37792	15.8407	1.94652	7.44076	6.83245	2.32312	-0.171142	-1.21316	0.255167	protein_coding	Calcium-dependent phosphotriesterase superfamily protein
AT3G51750	9.09564	6.42035	21.2177	2.66388	2.72877	14.3131	-1.77165	-1.2344	-0.567932	protein_coding	unknown protein; FUNCTIONS IN: molecular_function unknown; INVOLVED IN: biological_process unknown; LOCATED IN: cellular_component unknown; EXPRESSED IN: 12 plant structures; EXPRESSED DURING: 9 growth stages.
AT3G51895	8.86346	10.7123	26.0002	4.16233	3.94994	11.054	-1.09048	-1.43937	-1.23395	protein_coding	sulfate transporter 3; 1
AT3G53220	4.37069	2.78981	9.37511	5.49416	6.2874	9.77601	0.330038	1.1723	0.0604101	protein_coding	Thioredoxin superfamily protein
AT3G53230	5.89552	5.30177	23.4693	3.50456	2.57953	29.2247	-0.750386	-1.03937	0.316413	protein_coding	ATPase, AAA-type, CDC48 protein
AT3G53280	10.0135	10.6242	2.20821	4.56005	4.96259	1.76874	-1.13482	-1.09819	-0.320155	protein_coding	cytochrome p450 71b5
AT3G53370	11.0694	10.7481	5.24025	20.2819	18.9321	14.4043	0.873616	0.816753	1.45879	protein_coding	S1FA-like DNA-binding protein
AT3G53960	8.66283	10.0596	2.98701	4.48591	4.75201	2.21053	-0.949438	-1.08196	-0.43431	protein_coding	Major facilitator superfamily protein
AT3G54150	5.38064	13.5456	8.94405	4.654	13.1046	3.97411	-0.209307	-0.047751	-1.1703	protein_coding	S-adenosyl-L-methionine-dependent methyltransferases superfamily protein
AT3G54260	29.6266	18.6156	3.27014	40.3632	24.568	6.54463	0.446147	0.400268	1.00096	protein_coding	TRICHOME BIREFRINGENCE-LIKE 36
AT3G54580	32.7617	30.1179	14.9518	75.0142	43.1108	25.4704	1.19515	0.517428	0.768502	protein_coding	Proline-rich extensin-like family protein
AT3G54590	10.8469	11.9296	3.01033	31.9871	15.5427	8.26759	1.56021	0.381691	1.45755	protein_coding	hydroxyproline-rich glycoprotein
AT3G55230	18.6909	17.0324	4.22544	25.9666	21.1651	9.46743	0.474321	0.313406	1.16387	protein_coding	Disease resistance-responsive (dirigent-like protein) family protein
AT3G55240	31.1408	16.6492	0.608058	15.3192	8.22738	0.192672	-1.02347	-1.01695	-1.65806	protein_coding	Plant protein 1589 of unknown function
AT3G55970	13.7915	12.4269	3.21127	0.381916	0.166904	2.38819	-5.17438	-6.2183	-0.427226	protein_coding	jasmonate-regulated gene 21
AT3G56270	4.32078	3.4707	9.42908	3.08882	2.98059	4.40773	-0.484236	-0.219629	-1.09708	protein_coding	Plant protein of unknown function (DUF827)
AT3G56275	0.686971	1.38426	11.7185	0.188931	0.379195	1.96648	-1.86239	-1.8681	-2.5751	pseudogene	pseudogene of unknown protein
AT3G56360	56.4052	8.12907	19.5961	95.6772	18.3332	35.8726	0.762347	1.1733	0.872316	protein_coding	unknown protein; FUNCTIONS IN: molecular_function unknown; INVOLVED IN: biological_process unknown; LOCATED IN: chloroplast; EXPRESSED IN: 24 plant structures; EXPRESSED DURING: 15 growth stages; BEST Arabidopsis thaliana protein match is: unknown protein (TAIR:AT5G05250.1); Has 45 Blast hits to 45 proteins in 13 species: Archae - 0; Bacteria - 0; Metazoa - 0; Fungi - 0; Plants - 45; Viruses - 0;…
AT3G56400	33.4754	22.7002	12.5552	5.77331	2.20247	3.26115	-2.53563	-3.36551	-1.94483	protein_coding	WRKY DNA-binding protein 70
AT3G56710	25.2416	60.7634	15.9506	8.45412	12.2092	5.4118	-1.57808	-2.31523	-1.55943	protein_coding	sigma factor binding protein 1
AT3G57260	6.28171	12.6994	12.6966	9.26425	4.90314	8.12745	0.560517	-1.37298	-0.643568	protein_coding	beta-1, 3-glucanase 2
AT3G57680	4.79986	3.17768	2.19714	1.82884	1.72629	1.62366	-1.39206	-0.880299	-0.436377	protein_coding	Peptidase S41 family protein
AT3G59370	6.64108	5.17968	0.36846	17.9053	12.638	1.97236	1.4309	1.28683	2.42034	protein_coding	Vacuolar calcium-binding protein-related
AT3G59480	6.33118	10.0794	2.55903	2.88514	3.96497	1.94439	-1.13383	-1.34603	-0.396279	protein_coding	pfkB-like carbohydrate kinase family protein
AT3G59900	7.49719	3.54063	8.52316	3.63453	2.82993	5.69362	-1.04458	-0.32324	-0.582042	protein_coding	auxin-regulated gene involved in organ size
AT3G60420	16.3514	22.1295	38.6982	12.6659	9.05821	24.3215	-0.368465	-1.28867	-0.670034	protein_coding	Phosphoglycerate mutase family protein
AT3G60520	27.3259	101.742	81.6341	15.3698	31.298	31.8234	-0.830171	-1.70077	-1.35908	protein_coding	unknown protein; BEST Arabidopsis thaliana protein match is: unknown protein (TAIR:AT1G02070.1); Has 107 Blast hits to 107 proteins in 14 species: Archae - 0; Bacteria - 0; Metazoa - 0; Fungi - 0; Plants - 107; Viruses - 0; Other Eukaryotes - 0 (source: NCBI BLink).
AT3G61060	42.0286	17.9743	5.37434	17.1232	8.97276	6.06831	-1.29542	-1.00231	0.175207	protein_coding	phloem protein 2-A13
AT3G61280	3.38414	7.00558	1.4564	2.2716	2.19258	1.00294	-0.57508	-1.67588	-0.538171	protein_coding	Arabidopsis thaliana protein of unknown function (DUF821)
AT3G61890	14.9696	11.2853	88.5572	6.71357	7.81036	43.2855	-1.15688	-0.530984	-1.03273	protein_coding	homeobox 12
AT3G62150	6.19652	13.7054	3.14545	17.5498	23.3247	5.09809	1.50192	0.767114	0.69669	protein_coding	P-glycoprotein 21
AT3G62680	19.4058	20.3657	9.57309	46.0215	26.0892	17.8798	1.24582	0.357311	0.901274	protein_coding	proline-rich protein 3
AT3G62740	15.2933	10.9536	40.6541	6.16561	5.11467	49.5458	-1.31058	-1.09869	0.285362	protein_coding	beta glucosidase 7
AT3G62950	13.472	2.69394	0.639594	4.94667	1.45456	0.30852	-1.44543	-0.889135	-1.05179	protein_coding	Thioredoxin superfamily protein
AT3G63380	5.03188	10.2616	4.88807	3.2616	4.04447	2.1502	-0.625518	-1.34323	-1.18479	protein_coding	ATPase E1-E2 type family protein / haloacid dehalogenase-like hydrolase family protein
AT4G01060	9.67415	6.31616	26.4269	3.77563	2.99485	6.86	-1.35742	-1.07656	-1.94573	protein_coding	CAPRICE-like MYB3
AT4G01440	9.37956	8.20636	19.2364	3.2705	2.4048	3.7901	-1.52001	-1.77083	-2.34353	protein_coding	nodulin MtN21 /EamA-like transporter family protein
AT4G01460	13.1354	2.02979	2.11917	2.16263	0.474729	0.333523	-2.6026	-2.09615	-2.66764	protein_coding	basic helix-loop-helix (bHLH) DNA-binding superfamily protein
AT4G02850	11.3075	7.56827	3.2073	14.1805	11.6951	9.83733	0.326628	0.627869	1.61691	protein_coding	phenazine biosynthesis PhzC/PhzF family protein
AT4G03960	15.2268	18.4691	43.8792	11.1846	9.6905	19.2008	-0.445099	-0.930471	-1.19237	protein_coding	Phosphotyrosine protein phosphatases superfamily protein
AT4G04450	2.5686	24.6814	2.97312	1.24234	11.2178	2.49318	-1.04792	-1.13763	-0.253991	protein_coding	WRKY family transcription factor
AT4G04570	11.037	24.8078	8.56527	11.2502	15.8908	3.9869	0.0276026	-0.642602	-1.10323	protein_coding	cysteine-rich RLK (RECEPTOR-like protein kinase) 40
AT4G04695	5.27845	5.18744	2.43706	3.7379	2.3674	1.34463	-0.497886	-1.13172	-0.857933	protein_coding	calcium-dependent protein kinase 31
AT4G05100	1.7868	1.95054	3.79408	0.998467	0.944592	1.37949	-0.839592	-1.04611	-1.45962	protein_coding	myb domain protein 74
AT4G05110	2.42309	1.24357	6.47735	1.14734	0.877862	2.43706	-1.07856	-0.502422	-1.41026	protein_coding	equilibrative nucleoside transporter 6
AT4G07820	5.65392	4.91173	2.1372	1.05952	0.821128	0.348176	-2.41584	-2.58055	-2.61783	protein_coding	CAP (Cysteine-rich secretory proteins, Antigen 5, and Pathogenesis-related 1 protein) superfamily protein
AT4G08570	2.3475	3.08313	14.5149	1.44703	2.35599	6.62223	-0.69803	-0.388062	-1.13215	protein_coding	Heavy metal transport/detoxification superfamily protein
AT4G11280	12.0371	25.6565	19.2133	6.08088	12.77	12.9048	-0.985136	-1.00657	-0.574198	protein_coding	1-aminocyclopropane-1-carboxylic acid (acc) synthase 6
AT4G11320	260.387	266.427	87.9102	113.285	105.811	35.5592	-1.2007	-1.33225	-1.30581	protein_coding	Papain family cysteine protease
AT4G11890	3.76634	8.4399	3.02973	2.77135	2.41957	1.73359	-0.442574	-1.80248	-0.805426	protein_coding	Protein kinase superfamily protein
AT4G12430	4.46124	6.01239	18.3909	2.83174	3.49241	9.15127	-0.655756	-0.783716	-1.00695	protein_coding	Haloacid dehalogenase-like hydrolase (HAD) superfamily protein
AT4G12490	81.7213	114.771	172.394	50.9751	52.5584	80.4315	-0.680919	-1.12676	-1.09988	protein_coding	Bifunctional inhibitor/lipid-transfer protein/seed storage 2S albumin superfamily protein
AT4G12545	13.6407	10.2273	1.85001	34.8289	29.3837	8.40723	1.35237	1.52259	2.1841	protein_coding	Bifunctional inhibitor/lipid-transfer protein/seed storage 2S albumin superfamily protein
AT4G12735	3.39199	15.6318	9.67134	3.65371	7.5173	9.35463	0.10723	-1.0562	-0.0480352	protein_coding	unknown protein; FUNCTIONS IN: molecular_function unknown; INVOLVED IN: biological_process unknown; LOCATED IN: plasma membrane; EXPRESSED IN: rosette leaf, cultured cell; BEST Arabidopsis thaliana protein match is: unknown protein (TAIR:AT4G12731.1); Has 35333 Blast hits to 34131 proteins in 2444 species: Archae - 798; Bacteria - 22429; Metazoa - 974; Fungi - 991; Plants - 531; Viruses - 0; Othe…
AT4G13100	18.3354	9.87982	7.68269	8.47955	5.18112	4.09864	-1.11257	-0.931221	-0.906466	protein_coding	RING/U-box superfamily protein
AT4G13540	3.82549	1.89594	2.33777	1.86818	1.3425	1.75269	-1.03401	-0.497991	-0.415562	protein_coding	unknown protein; INVOLVED IN: N-terminal protein myristoylation; BEST Arabidopsis thaliana protein match is: unknown protein (TAIR:AT3G23930.1); Has 4658 Blast hits to 3455 proteins in 431 species: Archae - 39; Bacteria - 387; Metazoa - 1842; Fungi - 436; Plants - 133; Viruses - 38; Other Eukaryotes - 1783 (source: NCBI BLink).
AT4G13800	8.44965	21.1112	21.5729	5.73238	9.87993	11.2574	-0.559757	-1.09544	-0.938346	protein_coding	Protein of unknown function (DUF803)
AT4G14305	4.05238	4.07769	1.87855	9.24695	6.54279	4.37054	1.19021	0.682154	1.21819	protein_coding	Peroxisomal membrane 22 kDa (Mpv17/PMP22) family protein
AT4G14365	7.86634	16.3179	6.1298	5.7211	6.25877	3.66958	-0.4594	-1.3825	-0.740225	protein_coding	XB3 ortholog 4 in Arabidopsis thaliana
AT4G14400	24.7512	23.4143	10.612	4.45489	1.82866	1.45506	-2.47404	-3.67853	-2.86655	protein_coding	ankyrin repeat family protein
AT4G14450	0.470373	0.631994	0.058293	0.393102	0.313571	0.349296	-0.258902	-1.01112	2.58306	protein_coding	unknown protein; LOCATED IN: chloroplast; BEST Arabidopsis thaliana protein match is: unknown protein (TAIR:AT3G23170.1); Has 74 Blast hits to 74 proteins in 6 species: Archae - 0; Bacteria - 0; Metazoa - 0; Fungi - 0; Plants - 74; Viruses - 0; Other Eukaryotes - 0 (source: NCBI BLink).
AT4G14630	4.95232	9.60643	11.4192	19.0456	19.4961	11.0216	1.94328	1.02111	-0.0511279	protein_coding	germin-like protein 9
AT4G14690	9.94407	82.8849	5337.33	30.6544	192.364	6819.2	1.62419	1.21466	0.353484	protein_coding	Chlorophyll A-B binding family protein
AT4G15390	38.7443	24.4305	5.9717	89.2327	59.816	9.25394	1.20359	1.29185	0.631926	protein_coding	HXXXD-type acyl-transferase family protein
AT4G15480	1.02731	1.77706	24.8762	4.11813	6.00766	43.7895	2.00312	1.75731	0.815819	protein_coding	UDP-Glycosyltransferase superfamily protein
AT4G15680	3.89816	6.82597	1.48387	17.7738	21.1946	13.9006	2.18889	1.63459	3.22771	protein_coding	Thioredoxin superfamily protein
AT4G16000	29.4595	6.95408	0.731891	10.4069	4.08336	0.456948	-1.50119	-0.768103	-0.679599	protein_coding	unknown protein; BEST Arabidopsis thaliana protein match is: unknown protein (TAIR:AT4G15990.1); Has 30201 Blast hits to 17322 proteins in 780 species: Archae - 12; Bacteria - 1396; Metazoa - 17338; Fungi - 3422; Plants - 5037; Viruses - 0; Other Eukaryotes - 2996 (source: NCBI BLink).
AT4G16146	52.5229	162.134	149.881	22.6755	88.7378	130.403	-1.21181	-0.869566	-0.20084	protein_coding	cAMP-regulated phosphoprotein 19-related protein
AT4G16370	27.9019	27.1274	63.6605	64.1848	49.2975	86.1023	1.20187	0.861764	0.435653	protein_coding	oligopeptide transporter
AT4G16540	1.35644	3.51763	6.1457	7.67157	14.4611	17.3719	2.4997	2.0395	1.49911	protein_coding	Heat shock protein HSP20/alpha crystallin family
AT4G16770	13.4219	12.7803	4.51942	6.53887	5.8252	3.53952	-1.03748	-1.13354	-0.352584	protein_coding	2-oxoglutarate (2OG) and Fe(II)-dependent oxygenase superfamily protein
AT4G17030	9.48003	11.5659	33.5455	3.71743	3.53274	6.5556	-1.35059	-1.71102	-2.35532	protein_coding	expansin-like B1
AT4G17245	44.7627	9.39629	5.13747	39.1382	11.648	10.5643	-0.19372	0.309919	1.04007	protein_coding	RING/U-box superfamily protein
AT4G17340	131.493	89.066	22.0401	55.4738	42.5418	12.2254	-1.24511	-1.06599	-0.850249	protein_coding	tonoplast intrinsic protein 2; 2
AT4G17490	9.23677	35.1857	6.64912	4.08671	18.9187	3.86837	-1.17645	-0.895176	-0.781438	protein_coding	ethylene responsive element binding factor 6
AT4G17680	2.9673	4.16609	7.85485	1.39846	1.27047	2.10783	-1.08531	-1.71333	-1.89783	protein_coding	SBP (S-ribonuclease binding protein) family protein
AT4G18610	5.06767	3.61206	1.94467	8.03055	5.72828	4.57148	0.664176	0.66528	1.23314	protein_coding	Protein of unknown function (DUF640)
AT4G19660	18.3289	12.4311	8.62281	11.0657	6.20698	6.70316	-0.728025	-1.00199	-0.363317	protein_coding	NPR1-like protein 4
AT4G19680	2.10435	4.62502	0.945944	4.49355	4.20653	2.18875	1.09448	-0.136829	1.21028	protein_coding	iron regulated transporter 2
AT4G19690	6.6714	1.73376	2.29801	40.7051	33.7465	13.7489	2.60915	4.28276	2.58086	protein_coding	iron-regulated transporter 1
AT4G20970	1.9071	4.22015	3.56174	0.593618	1.46752	3.30527	-1.68377	-1.52391	-0.107814	protein_coding	basic helix-loop-helix (bHLH) DNA-binding superfamily protein
AT4G21380	5.81846	12.3516	6.45374	1.06121	1.1491	0.826163	-2.45493	-3.42612	-2.96564	protein_coding	receptor kinase 3
AT4G21650	17.5782	14.5669	7.22614	6.67914	5.60355	4.28612	-1.39605	-1.37828	-0.753553	protein_coding	Subtilase family protein
AT4G21680	2.81564	12.1886	3.95701	7.68112	10.8723	4.75166	1.44785	-0.164875	0.264021	protein_coding	NITRATE TRANSPORTER 1.8
AT4G21850	43.6766	46.281	11.4404	26.8063	39.4872	4.75807	-0.704288	-0.229035	-1.26569	protein_coding	methionine sulfoxide reductase B9
AT4G21920	1.64619	4.87906	3.13082	1.43586	8.03583	4.20979	-0.197216	0.719844	0.427208	protein_coding	unknown protein; FUNCTIONS IN: molecular_function unknown; INVOLVED IN: N-terminal protein myristoylation; LOCATED IN: cellular_component unknown; BEST Arabidopsis thaliana protein match is: unknown protein (TAIR:AT3G20340.1); Has 40 Blast hits to 40 proteins in 10 species: Archae - 0; Bacteria - 0; Metazoa - 0; Fungi - 0; Plants - 40; Viruses - 0; Other Eukaryotes - 0 (source: NCBI BLink).
AT4G22200	13.9381	6.47862	11.97	6.91943	4.17406	8.67553	-1.01031	-0.634235	-0.464399	protein_coding	potassium transport 2/3
AT4G22460	3.72155	1.96103	1.80272	21.8935	14.3507	9.05866	2.55653	2.87144	2.32912	protein_coding	Bifunctional inhibitor/lipid-transfer protein/seed storage 2S albumin superfamily protein
AT4G22470	2.60942	8.36268	3.82031	9.39287	18.8601	8.11186	1.84784	1.1733	1.08634	protein_coding	protease inhibitor/seed storage/lipid transfer protein (LTP) family protein
AT4G22666	5.40875	6.27279	0.895035	14.8705	8.28046	1.60516	1.45909	0.400604	0.842701	protein_coding	Bifunctional inhibitor/lipid-transfer protein/seed storage 2S albumin superfamily protein
AT4G22710	2.2632	5.24075	1.96268	0.800269	1.65794	1.12096	-1.49981	-1.66038	-0.80809	protein_coding	cytochrome P450, family 706, subfamily A, polypeptide 2
AT4G22770	2.08953	7.12166	3.62502	7.84445	15.234	8.41191	1.90849	1.09701	1.21444	protein_coding	AT hook motif DNA-binding family protein
AT4G22780	8.45532	25.0528	4.76907	4.65297	8.83117	2.51147	-0.861707	-1.5043	-0.925176	protein_coding	ACT domain repeat 7
AT4G23040	11.9327	31.3177	8.99742	9.30045	15.5906	9.47683	-0.359548	-1.0063	0.0748932	protein_coding	Ubiquitin-like superfamily protein
AT4G23170	12.7183	33.529	12.654	7.80587	14.1682	5.88797	-0.704275	-1.24275	-1.10375	protein_coding	receptor-like protein kinase-related family protein
AT4G23180	15.4193	53.4817	2.77467	8.50578	21.1849	1.86013	-0.858222	-1.33601	-0.576913	protein_coding	cysteine-rich RLK (RECEPTOR-like protein kinase) 10
AT4G23215	2.696	5.7466	5.66371	1.47314	2.07476	2.51244	-0.871926	-1.46976	-1.17266	pseudogene	pseudogene of cysteine-rich receptor-like protein kinase family protein
AT4G23220	0.774113	4.43509	0.613235	0.494019	0.843251	0.40979	-0.647978	-2.39493	-0.581555	protein_coding	cysteine-rich RLK (RECEPTOR-like protein kinase) 14
AT4G23450	3.36369	5.82228	8.12045	1.87914	2.78917	6.21786	-0.839972	-1.06175	-0.385142	protein_coding	RING/U-box superfamily protein
AT4G24110	9.55548	2.19379	1.75472	10.4448	4.42173	2.51902	0.128385	1.01119	0.521622	protein_coding	unknown protein; Has 76 Blast hits to 76 proteins in 13 species: Archae - 0; Bacteria - 0; Metazoa - 1; Fungi - 0; Plants - 75; Viruses - 0; Other Eukaryotes - 0 (source: NCBI BLink).
AT4G24480	6.51451	7.25949	13.3551	3.55246	3.47975	6.85882	-0.874838	-1.06088	-0.961358	protein_coding	Protein kinase superfamily protein
AT4G25760	3.16329	4.04195	8.44662	3.82991	3.46608	3.97659	0.275885	-0.221747	-1.08684	protein_coding	glutamine dumper 2
AT4G25790	3.50294	3.17458	1.61644	10.3649	5.90472	3.00093	1.56507	0.895303	0.89259	protein_coding	CAP (Cysteine-rich secretory proteins, Antigen 5, and Pathogenesis-related 1 protein) superfamily protein
AT4G25820	23.4198	20.3781	8.10855	47.0549	25.527	16.5673	1.00662	0.325004	1.03082	protein_coding	xyloglucan endotransglucosylase/hydrolase 14
AT4G25940	10.6473	12.3342	2.01457	6.13217	5.97471	1.16438	-0.796018	-1.04572	-0.79091	protein_coding	ENTH/ANTH/VHS superfamily protein
AT4G26010	23.0189	20.3222	5.66163	51.8543	28.3047	9.85195	1.17164	0.477985	0.799192	protein_coding	Peroxidase superfamily protein
AT4G26150	4.8812	10.4985	5.69658	12.5656	33.0151	15.2115	1.36417	1.65294	1.41699	protein_coding	cytokinin-responsive gata factor 1
AT4G27360	1.03123	0.967919	82.0978	0	0.310332	35.4294	#NUM!	-1.64107	-1.2124	protein_coding	Dynein light chain type 1 family protein
AT4G27970	1.97385	5.10308	7.01872	6.17613	10.7024	15.0983	1.64569	1.06849	1.10511	protein_coding	SLAC1 homologue 2
AT4G28140	0.49636	5.14205	2.17509	0.760234	0.985061	1.46711	0.615057	-2.38406	-0.568098	protein_coding	Integrase-type DNA-binding superfamily protein
AT4G29110	14.6511	36.1897	21.6532	8.90741	17.4911	8.38837	-0.717931	-1.04896	-1.36812	protein_coding	unknown protein; FUNCTIONS IN: molecular_function unknown; INVOLVED IN: response to chitin; LOCATED IN: vacuole; BEST Arabidopsis thaliana protein match is: unknown protein (TAIR:AT1G52140.1); Has 109 Blast hits to 109 proteins in 16 species: Archae - 0; Bacteria - 0; Metazoa - 0; Fungi - 0; Plants - 109; Viruses - 0; Other Eukaryotes - 0 (source: NCBI BLink).
AT4G29905	216.09	137.724	192.204	148.588	116.223	173.42	-0.540315	-0.244884	-0.148368	protein_coding	unknown protein; BEST Arabidopsis thaliana protein match is: unknown protein (TAIR:AT5G57123.1); Has 73 Blast hits to 73 proteins in 13 species: Archae - 0; Bacteria - 0; Metazoa - 0; Fungi - 0; Plants - 73; Viruses - 0; Other Eukaryotes - 0 (source: NCBI BLink).
AT4G30270	89.9953	199.33	60.7329	59.681	86.3494	55.0791	-0.592578	-1.2069	-0.140973	protein_coding	xyloglucan endotransglucosylase/hydrolase 24
AT4G30410	7.80675	5.4917	1.60355	5.32283	2.45612	1.61993	-0.552529	-1.16087	0.0146621	protein_coding	sequence-specific DNA binding transcription factors
AT4G30450	15.5075	8.77239	6.89161	6.74911	4.07442	2.34923	-1.2002	-1.10638	-1.55265	protein_coding	glycine-rich protein
AT4G31320	5.5339	4.30512	2.37273	8.6575	6.27582	6.16418	0.645654	0.543751	1.37736	protein_coding	SAUR-like auxin-responsive protein family
AT4G32890	8.39431	7.306	3.88738	7.43435	3.49961	3.46734	-0.175205	-1.06189	-0.164969	protein_coding	GATA transcription factor 9
AT4G33040	10.486	11.0532	42.8664	7.43627	7.4263	21.0971	-0.495813	-0.573749	-1.0228	protein_coding	Thioredoxin superfamily protein
AT4G33420	20.6321	18.6835	8.88046	11.5572	12.1409	3.60517	-0.836099	-0.621889	-1.30057	protein_coding	Peroxidase superfamily protein
AT4G33467	17.2089	111.577	15.488	2.54936	29.7517	11.0948	-2.75495	-1.907	-0.481267	protein_coding	unknown protein; Has 25 Blast hits to 25 proteins in 9 species: Archae - 0; Bacteria - 0; Metazoa - 0; Fungi - 0; Plants - 25; Viruses - 0; Other Eukaryotes - 0 (source: NCBI BLink).
AT4G33550	15.4052	13.9575	32.4266	5.09334	6.58683	11.1845	-1.59673	-1.08338	-1.53568	protein_coding	Bifunctional inhibitor/lipid-transfer protein/seed storage 2S albumin superfamily protein
AT4G33666	124.187	14.9006	14.374	53.9588	13.2086	23.5159	-1.20258	-0.173893	0.710175	protein_coding	unknown protein; FUNCTIONS IN: molecular_function unknown; INVOLVED IN: biological_process unknown; LOCATED IN: chloroplast; EXPRESSED IN: 19 plant structures; EXPRESSED DURING: 11 growth stages; Has 30201 Blast hits to 17322 proteins in 780 species: Archae - 12; Bacteria - 1396; Metazoa - 17338; Fungi - 3422; Plants - 5037; Viruses - 0; Other Eukaryotes - 2996 (source: NCBI BLink).
AT4G33720	5.05091	6.33231	2.41251	15.4	14.5022	4.17754	1.60832	1.19547	0.792119	protein_coding	CAP (Cysteine-rich secretory proteins, Antigen 5, and Pathogenesis-related 1 protein) superfamily protein
AT4G34530	3.0968	6.49335	14.4114	0.89296	2.63567	8.67164	-1.79411	-1.30079	-0.732834	protein_coding	cryptochrome-interacting basic-helix-loop-helix 1
AT4G34550	4.03038	31.3576	53.8925	1.35071	20.4005	44.5275	-1.5772	-0.620211	-0.275388	protein_coding	BEST Arabidopsis thaliana protein match is: F-box family protein (TAIR:AT2G16365.3); Has 37 Blast hits to 37 proteins in 8 species: Archae - 0; Bacteria - 0; Metazoa - 0; Fungi - 0; Plants - 37; Viruses - 0; Other Eukaryotes - 0 (source: NCBI BLink).
AT4G34650	3.77766	3.34428	46.4379	1.2564	1.63502	24.7079	-1.5882	-1.03239	-0.91033	protein_coding	squalene synthase 2
AT4G34970	4.57776	4.4314	1.67383	5.1436	4.70562	3.6749	0.168137	0.0866223	1.13455	protein_coding	actin depolymerizing factor 9
AT4G35180	1.60639	4.23719	1.77087	1.67216	1.59192	1.49855	0.0578907	-1.41234	-0.240891	protein_coding	LYS/HIS transporter 7
AT4G35480	11.0453	44.4283	5.66835	7.24786	65.4115	14.9401	-0.607806	0.558065	1.39819	protein_coding	RING-H2 finger A3B
AT4G35770	82.2089	99.4346	1.15155	28.1861	48.6426	1.12004	-1.54431	-1.03153	-0.0400268	protein_coding	Rhodanese/Cell cycle control phosphatase superfamily protein
AT4G36110	2.15556	9.2916	3.81731	0.85099	5.4874	9.03048	-1.34085	-0.759804	1.24225	protein_coding	SAUR-like auxin-responsive protein family
AT4G36240	6.16614	6.21004	14.1832	4.28062	3.79648	6.16863	-0.526548	-0.70994	-1.20116	protein_coding	GATA transcription factor 7
AT4G36670	15.4623	27.5281	2.00514	38.0836	51.4104	5.60525	1.30041	0.901155	1.48308	protein_coding	Major facilitator superfamily protein
AT4G37295	0.563453	0.457332	6.13104	1.27071	2.04241	2.37043	1.17327	2.15896	-1.37098	protein_coding	unknown protein; FUNCTIONS IN: molecular_function unknown; INVOLVED IN: biological_process unknown; LOCATED IN: endomembrane system; EXPRESSED IN: stem, root, leaf; EXPRESSED DURING: LP.06 six leaves visible, LP.04 four leaves visible; Has 30201 Blast hits to 17322 proteins in 780 species: Archae - 12; Bacteria - 1396; Metazoa - 17338; Fungi - 3422; Plants - 5037; Viruses - 0; Other Eukaryotes - …
AT4G37990	6.14542	15.5453	13.8023	0.77621	1.60569	8.72421	-2.98499	-3.27521	-0.661812	protein_coding	elicitor-activated gene 3-2
AT4G38690	24.7692	18.1897	4.0958	11.1484	8.74767	1.91007	-1.15171	-1.05615	-1.10052	protein_coding	PLC-like phosphodiesterases superfamily protein
AT4G39070	1.96559	9.77839	4.08651	4.60339	15.3365	12.8405	1.22773	0.6493	1.65176	protein_coding	B-box zinc finger family protein
AT4G39180	4.00387	3.68965	1.32501	1.82556	1.89535	1.24325	-1.13306	-0.96102	-0.0918868	protein_coding	Sec14p-like phosphatidylinositol transfer family protein
AT4G39210	12.6617	11.5577	154.721	14.5887	10.7035	75.3011	0.20438	-0.110772	-1.03893	protein_coding	Glucose-1-phosphate adenylyltransferase family protein
AT4G39675	48.3431	19.6513	2.80619	11.2241	4.3762	0.694688	-2.10671	-2.16687	-2.01418	protein_coding	unknown protein; Has 30201 Blast hits to 17322 proteins in 780 species: Archae - 12; Bacteria - 1396; Metazoa - 17338; Fungi - 3422; Plants - 5037; Viruses - 0; Other Eukaryotes - 2996 (source: NCBI BLink).
AT4G40090	26.326	23.0594	8.32364	53.7285	31.549	15.9884	1.0292	0.452239	0.941739	protein_coding	arabinogalactan protein 3
AT5G01200	3.06976	5.74133	6.54839	1.96261	1.87468	1.78929	-0.645352	-1.61474	-1.87175	protein_coding	Duplicated homeodomain-like superfamily protein
AT5G01445	3.52907	3.16486	8.14852	5.39173	6.66845	11.6427	0.61146	1.07521	0.514816	protein_coding	unknown protein; FUNCTIONS IN: molecular_function unknown; INVOLVED IN: biological_process unknown; LOCATED IN: mitochondrion; Has 5 Blast hits to 5 proteins in 2 species: Archae - 0; Bacteria - 0; Metazoa - 0; Fungi - 0; Plants - 5; Viruses - 0; Other Eukaryotes - 0 (source: NCBI BLink).
AT5G01600	240.124	328.195	537.781	123.837	147.006	467.744	-0.955337	-1.15868	-0.2013	protein_coding	ferretin 1
AT5G02020	13.3158	6.44235	5.21789	4.95681	3.42064	4.2264	-1.42566	-0.913321	-0.304037	protein_coding	Encodes a protein involved in salt tolerance, names SIS (Salt Induced Serine rich).
AT5G02490	6.42779	5.55257	48.5127	7.71554	4.59141	100.757	0.263444	-0.274218	1.05445	protein_coding	Heat shock protein 70 (Hsp 70) family protein
AT5G02780	2.92258	4.0927	6.13562	3.98748	4.39315	3.05826	0.448235	0.102203	-1.0045	protein_coding	glutathione transferase lambda 1
AT5G03130	7.5964	2.93364	0.750407	2.37458	1.62321	0.277329	-1.67764	-0.853842	-1.43607	protein_coding	unknown protein; Has 1 Blast hits to 1 proteins in 1 species: Archae - 0; Bacteria - 0; Metazoa - 0; Fungi - 0; Plants - 1; Viruses - 0; Other Eukaryotes - 0 (source: NCBI BLink).
AT5G03210	2.31765	30.3222	298.216	1.5106	7.14477	90.0254	-0.617541	-2.08541	-1.72795	protein_coding	Encodes a small polypeptide contributing to resistance to potyvirus.
AT5G03350	40.4051	35.4896	16.126	13.0032	5.68334	4.97856	-1.63567	-2.64259	-1.69559	protein_coding	Legume lectin family protein
AT5G03545	163.036	247.154	408.102	105.575	107.913	184.054	-0.626922	-1.19554	-1.1488	protein_coding	Expressed in response to phosphate starvation, this response is enhanced by the presence of IAA.
AT5G03552	5.72587	3.1942	0.781176	13.3467	6.62081	1.08155	1.22092	1.05155	0.469381	mirna	MIR822a; miRNA
AT5G04230	12.1223	10.1695	3.62197	32.1674	27.0306	7.50093	1.40794	1.41034	1.05029	protein_coding	phenyl alanine ammonia-lyase 3
AT5G04770	4.39124	3.90633	1.49	8.16439	7.90211	5.1328	0.894717	1.01642	1.78443	protein_coding	cationic amino acid transporter 6
AT5G05090	10.6688	8.94273	2.40731	6.4643	4.37216	1.68655	-0.722832	-1.03237	-0.513347	protein_coding	Homeodomain-like superfamily protein
AT5G05250	7.85207	0.389599	3.10314	24.9371	4.41997	8.46527	1.66715	3.50397	1.44783	protein_coding	unknown protein; BEST Arabidopsis thaliana protein match is: unknown protein (TAIR:AT3G56360.1); Has 30201 Blast hits to 17322 proteins in 780 species: Archae - 12; Bacteria - 1396; Metazoa - 17338; Fungi - 3422; Plants - 5037; Viruses - 0; Other Eukaryotes - 2996 (source: NCBI BLink).
AT5G05365	2.02676	4.33258	23.5193	2.91791	5.20113	11.2677	0.52576	0.263599	-1.06165	protein_coding	Heavy metal transport/detoxification superfamily protein
AT5G05500	14.45	13.8706	5.82743	39.1415	20.4903	16.5954	1.43763	0.562911	1.50985	protein_coding	Pollen Ole e 1 allergen and extensin family protein
AT5G05600	17.2475	35.5182	5.11598	10.643	11.2203	12.5716	-0.696482	-1.66245	1.29709	protein_coding	2-oxoglutarate (2OG) and Fe(II)-dependent oxygenase superfamily protein
AT5G05840	2.54783	5.28131	1.77953	1.26288	1.42944	0.482436	-1.01255	-1.88545	-1.88309	protein_coding	Protein of unknown function (DUF620)
AT5G06630	6.85224	6.41878	1.86934	20.2706	9.32326	5.47169	1.56474	0.538535	1.54946	protein_coding	proline-rich extensin-like family protein
AT5G06640	7.31797	7.75869	2.75969	20.1895	9.99014	5.68109	1.46409	0.364692	1.04166	protein_coding	Proline-rich extensin-like family protein
AT5G06710	5.86264	12.8892	14.7538	2.32661	3.43355	4.91142	-1.33332	-1.90839	-1.58687	protein_coding	homeobox from Arabidopsis thaliana
AT5G06760	0.47015	1.83731	180.077	1.33251	2.41216	89.8312	1.50295	0.392731	-1.00333	protein_coding	Late Embryogenesis Abundant 4-5
AT5G06870	35.2893	37.8391	3.35003	21.5881	16.1857	4.00927	-0.708995	-1.22516	0.259166	protein_coding	polygalacturonase inhibiting protein 2
AT5G08610	13.1112	12.7254	54.9493	27.3243	25.9806	71.35	1.05938	1.02972	0.376812	protein_coding	P-loop containing nucleoside triphosphate hydrolases superfamily protein
AT5G09470	0.927137	2.15022	13.2821	1.29742	1.63829	4.58675	0.484791	-0.392294	-1.53394	protein_coding	dicarboxylate carrier 3
AT5G10130	9.50594	8.25856	4.72269	22.7682	17.6629	12.4539	1.26012	1.09676	1.39892	protein_coding	Pollen Ole e 1 allergen and extensin family protein
AT5G10170	20.7507	18.7525	6.18826	43.792	32.7671	14.4577	1.07751	0.805165	1.22423	protein_coding	myo-inositol-1-phosphate synthase 3
AT5G10760	10.2828	25.238	15.3242	3.12872	2.34706	2.87371	-1.71659	-3.42667	-2.41483	protein_coding	Eukaryotic aspartyl protease family protein
AT5G11070	27.5321	10.6906	9.21561	36.3086	13.1147	21.3459	0.399197	0.294842	1.21181	protein_coding	unknown protein; Has 1807 Blast hits to 1807 proteins in 277 species: Archae - 0; Bacteria - 0; Metazoa - 736; Fungi - 347; Plants - 385; Viruses - 0; Other Eukaryotes - 339 (source: NCBI BLink).
AT5G11590	1.74568	8.61118	11.098	3.57136	11.1129	11.8613	1.03268	0.367952	0.0959624	protein_coding	Integrase-type DNA-binding superfamily protein
AT5G11920	5.50008	5.6155	2.16772	2.80314	2.46517	0.579589	-0.972409	-1.18773	-1.90308	protein_coding	6-&1-fructan exohydrolase
AT5G12030	0.842606	0.454181	8.18957	0.239362	0.175847	18.2509	-1.81566	-1.36895	1.15611	protein_coding	heat shock protein 17.6A
AT5G13170	1.86198	1.35672	39.0432	0.721801	0.878171	6.663	-1.36716	-0.627549	-2.55083	protein_coding	senescence-associated gene 29
AT5G13220	6.67513	13.7681	3.70035	2.82556	9.52715	2.79603	-1.24026	-0.531213	-0.404282	protein_coding	jasmonate-zim-domain protein 10
AT5G13320	4.18724	4.86915	9.68513	2.74688	1.3871	2.33093	-0.608206	-1.8116	-2.05487	protein_coding	Auxin-responsive GH3 family protein
AT5G13490	10.8734	11.2634	23.5067	9.47767	8.67212	10.192	-0.198199	-0.377186	-1.20563	protein_coding	ADP/ATP carrier 2
AT5G13660	5.45591	5.45344	2.26475	2.61471	2.25888	0.998945	-1.06117	-1.27156	-1.18087	protein_coding	unknown protein; FUNCTIONS IN: molecular_function unknown; INVOLVED IN: biological_process unknown; LOCATED IN: cellular_component unknown; BEST Arabidopsis thaliana protein match is: unknown protein (TAIR:AT5G59830.2); Has 30201 Blast hits to 17322 proteins in 780 species: Archae - 12; Bacteria - 1396; Metazoa - 17338; Fungi - 3422; Plants - 5037; Viruses - 0; Other Eukaryotes - 2996 (source: NC…
AT5G13830	1.77562	0.912904	3.77112	2.60609	2.24786	7.68016	0.553564	1.30002	1.02614	protein_coding	FtsJ-like methyltransferase family protein
AT5G13930	109.986	108.109	1764.04	226.262	226.612	2606.97	1.04067	1.06774	0.563491	protein_coding	Chalcone and stilbene synthase family protein
AT5G15190	4.19276	18.9191	10.2005	2.73988	9.10033	8.06988	-0.613788	-1.05585	-0.338021	protein_coding	unknown protein; FUNCTIONS IN: molecular_function unknown; INVOLVED IN: biological_process unknown; LOCATED IN: chloroplast; EXPRESSED IN: 17 plant structures; EXPRESSED DURING: LP.04 four leaves visible, 4 anthesis, petal differentiation and expansion stage, E expanded cotyledon stage, D bilateral stage; Has 7 Blast hits to 7 proteins in 3 species: Archae - 0; Bacteria - 0; Metazoa - 0; Fungi - …
AT5G15210	14.9146	5.18378	2.91173	23.4659	9.19363	6.59807	0.653841	0.82663	1.18017	protein_coding	homeobox protein 30
AT5G15960	179.863	258.928	3096.11	20.8571	46.4181	1913.18	-3.10829	-2.47979	-0.694484	protein_coding	stress-responsive protein (KIN1) / stress-induced protein (KIN1)
AT5G17340	2.70434	11.5177	8.17405	4.39408	11.34	26.3596	0.700285	-0.022432	1.68921	protein_coding	Putative membrane lipoprotein
AT5G17820	28.4361	26.5466	9.7128	59.7343	35.865	18.1452	1.07084	0.43405	0.901629	protein_coding	Peroxidase superfamily protein
AT5G18060	5.26394	1.4538	0.262193	0.913156	0.747879	0.175078	-2.52721	-0.958952	-0.582631	protein_coding	SAUR-like auxin-responsive protein family
AT5G18600	86.529	76.3228	9.84472	41.0127	46.6533	9.63349	-1.07711	-0.710135	-0.0312916	protein_coding	Thioredoxin superfamily protein
AT5G18690	15.2245	7.01407	13.3461	24.7718	14.4766	15.9869	0.702304	1.0454	0.260472	protein_coding	arabinogalactan protein 25
AT5G19240	56.0246	164.39	87.204	32.9421	79.8885	50.8047	-0.766128	-1.04106	-0.779432	protein_coding	Glycoprotein membrane precursor GPI-anchored
AT5G19890	17.644	22.4122	6.45752	7.54791	5.00072	0.281181	-1.22503	-2.16408	-4.52141	protein_coding	Peroxidase superfamily protein
AT5G20150	124.541	324.523	272.457	152.373	153.143	162.129	0.290987	-1.08344	-0.748886	protein_coding	SPX domain gene 1
AT5G21100	19.0831	8.54733	19.7899	17.2295	8.26079	9.29415	-0.147415	-0.0491941	-1.09037	protein_coding	Plant L-ascorbate oxidase
AT5G22250	3.84268	8.75741	3.67134	1.9013	4.54074	1.65269	-1.01513	-0.947577	-1.15149	protein_coding	Polynucleotidyl transferase, ribonuclease H-like superfamily protein
AT5G22270	23.0145	16.5829	9.31492	16.7137	19.364	4.53532	-0.461512	0.223681	-1.03834	protein_coding	unknown protein; BEST Arabidopsis thaliana protein match is: unknown protein (TAIR:AT3G11600.1); Has 136 Blast hits to 136 proteins in 15 species: Archae - 0; Bacteria - 0; Metazoa - 0; Fungi - 0; Plants - 136; Viruses - 0; Other Eukaryotes - 0 (source: NCBI BLink).
AT5G22410	6.05301	7.44488	2.31222	13.6329	7.38474	4.6426	1.17137	-0.0117015	1.00565	protein_coding	root hair specific 18
AT5G22580	81.2934	75.7293	27.3191	34.254	41.7017	22.9881	-1.24687	-0.860745	-0.249023	protein_coding	Stress responsive A/B Barrel Domain
AT5G23220	5.49891	10.1854	21.1052	14.3954	24.6757	31.4253	1.38839	1.27659	0.574328	protein_coding	nicotinamidase 3
AT5G24150	26.4914	13.1425	41.3866	11.541	5.98054	32.8446	-1.19876	-1.13589	-0.333508	protein_coding	FAD/NAD(P)-binding oxidoreductase family protein
AT5G24160	16.3617	19.0256	1.68639	52.9435	55.5907	8.63198	1.69413	1.5469	2.35575	protein_coding	squalene monoxygenase 6
AT5G24200	4.07131	7.42806	15.933	2.91449	1.63012	3.79892	-0.48225	-2.18801	-2.06836	protein_coding	alpha/beta-Hydrolases superfamily protein
AT5G24420	23.0505	13.5342	1.2667	5.17049	4.59624	0.329608	-2.15643	-1.55808	-1.94225	protein_coding	6-phosphogluconolactonase 5
AT5G24655	3.66643	8.53336	13.2398	1.68536	3.13683	8.23758	-1.12132	-1.44381	-0.684589	protein_coding	response to low sulfur 4
AT5G24770	86.8715	73.3327	14.4145	17.5963	15.9137	6.54408	-2.30361	-2.20419	-1.13926	protein_coding	vegetative storage protein 2
AT5G24800	70.3913	31.4849	40.2949	29.8448	19.095	27.4083	-1.23792	-0.721465	-0.555984	protein_coding	basic leucine zipper 9
AT5G24920	1.80351	5.11912	1.98913	1.91997	2.2046	1.37543	0.0902763	-1.21538	-0.532255	protein_coding	glutamine dumper 5
AT5G25140	4.26263	1.73713	2.55727	0.857546	0.385886	1.14718	-2.31346	-2.17046	-1.15651	protein_coding	cytochrome P450, family 71, subfamily B, polypeptide 13
AT5G25190	10.647	2.64567	1.4212	4.99951	1.67333	0.787235	-1.09059	-0.660911	-0.852243	protein_coding	Integrase-type DNA-binding superfamily protein
AT5G25250	6.91707	18.033	7.89257	3.61491	8.17068	2.80748	-0.936201	-1.14211	-1.49122	protein_coding	SPFH/Band 7/PHB domain-containing membrane-associated protein family
AT5G25440	5.66634	10.1329	2.7387	3.83471	4.40028	1.80642	-0.5633	-1.20338	-0.600358	protein_coding	Protein kinase superfamily protein
AT5G25451	0.205657	0.160596	0	0.0304638	0	0.0539677	-2.75507	#NUM!	#DIV/0!	pseudogene	Pseudogene of AT5G25440; protein kinase family protein
AT5G26690	3.30081	5.40433	7.51396	1.1297	0.827338	0.725597	-1.54688	-2.70757	-3.37233	protein_coding	Heavy metal transport/detoxification superfamily protein
AT5G26790	1.52654	2.23135	3.22925	2.48708	2.56641	2.8329	0.704188	0.201835	-0.188919	protein_coding	unknown protein; BEST Arabidopsis thaliana protein match is: unknown protein (TAIR:AT1G06475.1); Has 30201 Blast hits to 17322 proteins in 780 species: Archae - 12; Bacteria - 1396; Metazoa - 17338; Fungi - 3422; Plants - 5037; Viruses - 0; Other Eukaryotes - 2996 (source: NCBI BLink).
AT5G26920	7.97031	17.192	13.1241	3.18918	7.00546	3.82508	-1.32145	-1.29519	-1.77866	protein_coding	Cam-binding protein 60-like G
AT5G27440	1.92743	2.79217	4.87891	4.38032	5.14249	6.3588	1.18436	0.88108	0.382196	protein_coding	unknown protein; FUNCTIONS IN: molecular_function unknown; INVOLVED IN: biological_process unknown; LOCATED IN: chloroplast; EXPRESSED IN: shoot apex, shoot, flower, seed; EXPRESSED DURING: petal differentiation and expansion stage, E expanded cotyledon stage; Has 1807 Blast hits to 1807 proteins in 277 species: Archae - 0; Bacteria - 0; Metazoa - 736; Fungi - 347; Plants - 385; Viruses - 0; Othe…
AT5G28020	44.5507	27.3833	8.5333	67.3608	46.3761	21.5313	0.596461	0.760085	1.33526	protein_coding	cysteine synthase D2
AT5G28910	4.66385	13.1207	16.4681	1.57166	2.19562	2.38629	-1.56923	-2.57914	-2.78683	protein_coding	unknown protein; FUNCTIONS IN: molecular_function unknown; INVOLVED IN: biological_process unknown; BEST Arabidopsis thaliana protein match is: unknown protein (TAIR:AT5G28960.1); Has 82 Blast hits to 80 proteins in 14 species: Archae - 0; Bacteria - 0; Metazoa - 1; Fungi - 0; Plants - 78; Viruses - 0; Other Eukaryotes - 3 (source: NCBI BLink).
AT5G28960	0.162945	0.118557	0.0116071	0.0343432	0.0481369	0.0274221	-2.24629	-1.30037	1.24033	protein_coding	unknown protein; FUNCTIONS IN: molecular_function unknown; INVOLVED IN: biological_process unknown; LOCATED IN: endomembrane system; BEST Arabidopsis thaliana protein match is: unknown protein (TAIR:AT5G28910.2); Has 30201 Blast hits to 17322 proteins in 780 species: Archae - 12; Bacteria - 1396; Metazoa - 17338; Fungi - 3422; Plants - 5037; Viruses - 0; Other Eukaryotes - 2996 (source: NCBI BLin…
AT5G35190	11.8871	9.94135	1.99336	28.3323	14.2495	7.62407	1.25305	0.519398	1.93536	protein_coding	proline-rich extensin-like family protein
AT5G35480	37.2527	12.0062	16.0112	21.1369	8.75625	6.0612	-0.817581	-0.455395	-1.40141	protein_coding	unknown protein; Has 1807 Blast hits to 1807 proteins in 277 species: Archae - 0; Bacteria - 0; Metazoa - 736; Fungi - 347; Plants - 385; Viruses - 0; Other Eukaryotes - 339 (source: NCBI BLink).
AT5G37990	25.0478	16.6957	10.5759	1.53897	1.1412	1.22668	-4.02465	-3.87085	-3.10795	protein_coding	S-adenosyl-L-methionine-dependent methyltransferases superfamily protein
AT5G39240	5.11844	120.092	27.413	10.2975	75.4127	17.6816	1.00852	-0.671261	-0.632611	protein_coding	Encodes a atypical member of the bHLH (basic helix-loop-helix) family transcriptional factors.
AT5G39860	9.19942	1.07574	0.988747	1.88858	0.309805	0.146733	-2.28424	-1.7959	-2.75241	protein_coding	basic helix-loop-helix (bHLH) DNA-binding family protein
AT5G40010	1.36834	3.19853	5.38565	0.79184	1.05356	1.39066	-0.789146	-1.60214	-1.95335	protein_coding	AAA-ATPase 1
AT5G40780	15.5309	35.2232	27.107	12.4854	17.9763	10.5619	-0.314899	-0.97043	-1.3598	protein_coding	lysine histidine transporter 1
AT5G40790	0.0690754	0	0.219826	0	0	0	#NUM!	#DIV/0!	#NUM!	protein_coding	unknown protein; BEST Arabidopsis thaliana protein match is: unknown protein (TAIR:AT3G27250.1); Has 1807 Blast hits to 1807 proteins in 277 species: Archae - 0; Bacteria - 0; Metazoa - 736; Fungi - 347; Plants - 385; Viruses - 0; Other Eukaryotes - 339 (source: NCBI BLink).
AT5G40800	0.628168	0.294057	1.78326	0.0571804	0.0641309	0.284788	-3.45756	-2.197	-2.64656	protein_coding	unknown protein; BEST Arabidopsis thaliana protein match is: unknown protein (TAIR:AT3G27250.1); Has 1807 Blast hits to 1807 proteins in 277 species: Archae - 0; Bacteria - 0; Metazoa - 736; Fungi - 347; Plants - 385; Viruses - 0; Other Eukaryotes - 339 (source: NCBI BLink).
AT5G41590	1.18063	8.41094	3.03292	1.8097	12.6326	10.3362	0.616194	0.586813	1.76893	protein_coding	Protein of unknown function (DUF567)
AT5G41900	2.39745	2.95566	6.742	1.50053	1.47825	2.93418	-0.676029	-0.99959	-1.20022	protein_coding	alpha/beta-Hydrolases superfamily protein
AT5G42380	1.1385	3.51107	4.63826	0.810873	1.14432	1.85263	-0.489586	-1.61742	-1.32401	protein_coding	calmodulin like 37
AT5G42530	972.04	915.845	690.593	45.1187	18.6414	17.6207	-4.42922	-5.61852	-5.29249	protein_coding	unknown protein; FUNCTIONS IN: molecular_function unknown; INVOLVED IN: biological_process unknown; LOCATED IN: endomembrane system; BEST Arabidopsis thaliana protein match is: unknown protein (TAIR:AT2G25510.2); Has 30201 Blast hits to 17322 proteins in 780 species: Archae - 12; Bacteria - 1396; Metazoa - 17338; Fungi - 3422; Plants - 5037; Viruses - 0; Other Eukaryotes - 2996 (source: NCBI BLin…
AT5G44565	4.74442	19.3952	41.8279	1.01351	4.63913	28.0788	-2.22687	-2.06377	-0.574984	protein_coding	unknown protein; FUNCTIONS IN: molecular_function unknown; INVOLVED IN: biological_process unknown; LOCATED IN: endomembrane system; Has 35333 Blast hits to 34131 proteins in 2444 species: Archae - 798; Bacteria - 22429; Metazoa - 974; Fungi - 991; Plants - 531; Viruses - 0; Other Eukaryotes - 9610 (source: NCBI BLink).
AT5G44572	29.8168	33.3124	4.1758	57.9289	57.5272	15.4687	0.958158	0.788185	1.88923	protein_coding	unknown protein; FUNCTIONS IN: molecular_function unknown; INVOLVED IN: biological_process unknown; LOCATED IN: endomembrane system; Has 7 Blast hits to 7 proteins in 2 species: Archae - 0; Bacteria - 0; Metazoa - 0; Fungi - 0; Plants - 7; Viruses - 0; Other Eukaryotes - 0 (source: NCBI BLink).
AT5G44680	70.803	31.9948	11.2305	42.3177	13.1549	8.56075	-0.742549	-1.28224	-0.391613	protein_coding	DNA glycosylase superfamily protein
AT5G45720	1.86919	2.01949	7.96254	1.43044	1.31084	3.11759	-0.385954	-0.623499	-1.3528	protein_coding	AAA-type ATPase family protein
AT5G46295	1.21951	5.31687	3.82812	0.989356	4.16827	1.35198	-0.30174	-0.351128	-1.50156	protein_coding	unknown protein; BEST Arabidopsis thaliana protein match is: unknown protein (TAIR:AT1G06475.1); Has 30201 Blast hits to 17322 proteins in 780 species: Archae - 12; Bacteria - 1396; Metazoa - 17338; Fungi - 3422; Plants - 5037; Viruses - 0; Other Eukaryotes - 2996 (source: NCBI BLink).
AT5G46900	5.05372	3.85151	0.213845	14.1308	9.16083	0.341816	1.48343	1.25005	0.676654	protein_coding	Bifunctional inhibitor/lipid-transfer protein/seed storage 2S albumin superfamily protein
AT5G47130	2.30062	5.00582	3.12214	1.09925	1.62911	1.23746	-1.0655	-1.61952	-1.33515	protein_coding	Bax inhibitor-1 family protein
AT5G47240	50.6998	90.2809	4.68438	31.7088	36.9262	2.8072	-0.677097	-1.28978	-0.738726	protein_coding	nudix hydrolase homolog 8
AT5G47450	9.65483	5.86366	2.23694	1.85719	1.28976	0.126996	-2.37813	-2.1847	-4.13867	protein_coding	tonoplast intrinsic protein 2; 3
AT5G48070	9.27857	15.1586	29.5277	19.9621	26.7249	81.882	1.10529	0.818048	1.47148	protein_coding	xyloglucan endotransglucosylase/hydrolase 20
AT5G48175	4.94663	4.30952	10.927	1.09022	1.17656	0.652302	-2.18183	-1.87295	-4.06621	protein_coding	FUNCTIONS IN: molecular_function unknown; INVOLVED IN: biological_process unknown; LOCATED IN: endomembrane system; EXPRESSED IN: hypocotyl, male gametophyte, root; BEST Arabidopsis thaliana protein match is: Glycosyl hydrolase superfamily protein (TAIR:AT3G09260.1); Has 30201 Blast hits to 17322 proteins in 780 species: Archae - 12; Bacteria - 1396; Metazoa - 17338; Fungi - 3422; Plants - 5037; …
AT5G48400	1.14985	1.39536	4.53876	0.297978	0.362865	0.996136	-1.94817	-1.94313	-2.18788	protein_coding	Glutamate receptor family protein
AT5G48490	191.497	78.9913	13.9536	71.0732	44.8122	6.40408	-1.42994	-0.817802	-1.12357	protein_coding	Bifunctional inhibitor/lipid-transfer protein/seed storage 2S albumin superfamily protein
AT5G49080	4.6165	3.73099	0.707602	12.9321	6.21204	2.162	1.48609	0.735509	1.61136	transposable_element_gene	transposable element gene
AT5G49170	5.08895	4.55713	1.4895	2.52113	2.39281	0.98488	-1.0133	-0.92942	-0.596808	protein_coding	unknown protein; BEST Arabidopsis thaliana protein match is: unknown protein (TAIR:AT3G06840.1); Has 1807 Blast hits to 1807 proteins in 277 species: Archae - 0; Bacteria - 0; Metazoa - 736; Fungi - 347; Plants - 385; Viruses - 0; Other Eukaryotes - 339 (source: NCBI BLink).
AT5G49450	29.1129	12.2129	3.34716	10.2543	8.5287	2.13002	-1.50543	-0.518008	-0.652071	protein_coding	basic leucine-zipper 1
AT5G49560	2.25084	2.85073	10.5887	4.54244	5.10518	14.1313	1.013	0.84063	0.416369	protein_coding	Putative methyltransferase family protein
AT5G50335	10.2074	6.12394	2.07943	1.70662	0.819478	0.24514	-2.5804	-2.90168	-3.08451	protein_coding	unknown protein; Has 30201 Blast hits to 17322 proteins in 780 species: Archae - 12; Bacteria - 1396; Metazoa - 17338; Fungi - 3422; Plants - 5037; Viruses - 0; Other Eukaryotes - 2996 (source: NCBI BLink).
AT5G50950	54.9066	53.8801	10.6076	18.0974	16.2528	5.27276	-1.6012	-1.72906	-1.00847	protein_coding	FUMARASE 2
AT5G51890	30.741	36.9747	13.6054	20.5195	18.0022	13.0339	-0.583169	-1.03837	-0.0619105	protein_coding	Peroxidase superfamily protein
AT5G52320	3.94462	8.62562	6.22963	1.30997	2.60922	1.62023	-1.59035	-1.72501	-1.94295	protein_coding	cytochrome P450, family 96, subfamily A, polypeptide 4
AT5G52570	18.743	16.8805	131.157	7.41324	7.84939	79.6026	-1.33818	-1.10471	-0.720407	protein_coding	beta-carotene hydroxylase 2
AT5G52640	2.7548	2.24826	7.74954	3.48544	2.74395	31.2714	0.339393	0.287445	2.01266	protein_coding	heat shock protein 90.1
AT5G52750	16.5738	34.2708	18.0554	7.25412	17.9737	8.91876	-1.19203	-0.931092	-1.01752	protein_coding	Heavy metal transport/detoxification superfamily protein
AT5G53250	13.5975	9.4107	0.907026	39.4042	20.6269	2.03386	1.53501	1.13215	1.165	protein_coding	arabinogalactan protein 22
AT5G54370	12.2506	12.9053	2.46	37.9128	24.9774	13.9679	1.62983	0.95266	2.50538	protein_coding	Late embryogenesis abundant (LEA) protein-related
AT5G54470	7.85388	78.1237	69.847	3.54592	52.2397	46.9336	-1.14725	-0.580614	-0.573577	protein_coding	B-box type zinc finger family protein
AT5G54585	37.8879	11.8404	23.1161	3.94083	1.92742	5.85778	-3.26517	-2.61897	-1.98047	protein_coding	unknown protein; Has 30201 Blast hits to 17322 proteins in 780 species: Archae - 12; Bacteria - 1396; Metazoa - 17338; Fungi - 3422; Plants - 5037; Viruses - 0; Other Eukaryotes - 2996 (source: NCBI BLink).
AT5G55570	11.0797	8.11278	31.7413	3.28167	3.0166	18.7638	-1.75542	-1.42727	-0.758409	protein_coding	unknown protein; LOCATED IN: chloroplast; Has 35333 Blast hits to 34131 proteins in 2444 species: Archae - 798; Bacteria - 22429; Metazoa - 974; Fungi - 991; Plants - 531; Viruses - 0; Other Eukaryotes - 9610 (source: NCBI BLink).
AT5G56100	24.6102	7.07443	0.890715	34.0976	17.06	1.24351	0.470414	1.26993	0.481382	protein_coding	glycine-rich protein / oleosin
AT5G56380	12.7925	6.9434	3.51763	13.5727	10.9268	7.81361	0.0854095	0.654157	1.15139	protein_coding	F-box/RNI-like/FBD-like domains-containing protein
AT5G57123	4.84369	10.4458	8.94408	2.20589	3.48997	3.56205	-1.13475	-1.58164	-1.32823	protein_coding	unknown protein; BEST Arabidopsis thaliana protein match is: unknown protein (TAIR:AT4G29905.1); Has 30201 Blast hits to 17322 proteins in 780 species: Archae - 12; Bacteria - 1396; Metazoa - 17338; Fungi - 3422; Plants - 5037; Viruses - 0; Other Eukaryotes - 2996 (source: NCBI BLink).
AT5G57540	4.39083	4.40074	1.82169	10.5575	6.27818	6.05784	1.2657	0.5126	1.73353	protein_coding	xyloglucan endotransglucosylase/hydrolase 13
AT5G57625	15.4428	14.8324	4.28791	35.1344	20.3577	8.14064	1.18595	0.456823	0.924868	protein_coding	CAP (Cysteine-rich secretory proteins, Antigen 5, and Pathogenesis-related 1 protein) superfamily protein
AT5G57760	2.48963	8.67731	9.30518	0.990693	4.06065	2.68415	-1.32942	-1.09554	-1.79357	protein_coding	unknown protein; Has 5 Blast hits to 5 proteins in 2 species: Archae - 0; Bacteria - 0; Metazoa - 0; Fungi - 0; Plants - 5; Viruses - 0; Other Eukaryotes - 0 (source: NCBI BLink).
AT5G57785	61.3633	21.2269	21.2777	53.9607	26.6284	47.4354	-0.185467	0.327072	1.15662	protein_coding	unknown protein; Has 30201 Blast hits to 17322 proteins in 780 species: Archae - 12; Bacteria - 1396; Metazoa - 17338; Fungi - 3422; Plants - 5037; Viruses - 0; Other Eukaryotes - 2996 (source: NCBI BLink).
AT5G58310	4.17501	3.22891	1.56729	24.3336	24.7948	14.2976	2.5431	2.94092	3.18943	protein_coding	methyl esterase 18
AT5G59080	60.475	14.5892	1.04026	16.536	6.1386	1.04795	-1.87073	-1.24892	0.0106257	protein_coding	unknown protein; FUNCTIONS IN: molecular_function unknown; INVOLVED IN: response to oxidative stress; LOCATED IN: chloroplast; EXPRESSED IN: 18 plant structures; EXPRESSED DURING: 9 growth stages; BEST Arabidopsis thaliana protein match is: unknown protein (TAIR:AT3G46880.1); Has 1807 Blast hits to 1807 proteins in 277 species: Archae - 0; Bacteria - 0; Metazoa - 736; Fungi - 347; Plants - 385; V…
AT5G59720	3.60565	4.0136	9.65743	2.22598	2.28027	2.46659	-0.695819	-0.815692	-1.96912	protein_coding	heat shock protein 18.2
AT5G59830	11.599	11.477	11.3036	8.7577	10.7669	11.2832	-0.405376	-0.0921427	-0.00260603	protein_coding	unknown protein; BEST Arabidopsis thaliana protein match is: unknown protein (TAIR:AT5G13660.2); Has 35333 Blast hits to 34131 proteins in 2444 species: Archae - 798; Bacteria - 22429; Metazoa - 974; Fungi - 991; Plants - 531; Viruses - 0; Other Eukaryotes - 9610 (source: NCBI BLink).
AT5G60530	4.9092	4.62088	1.28909	13.3179	7.66628	5.09056	1.43981	0.730359	1.98147	protein_coding	late embryogenesis abundant protein-related / LEA protein-related
AT5G60900	1.81834	4.91324	2.58536	0.29004	0.35955	0.751795	-2.6483	-3.77241	-1.78195	protein_coding	receptor-like protein kinase 1
AT5G60910	2.79649	2.65468	5.66143	0.372295	0.351787	1.61118	-2.9091	-2.91576	-1.81305	protein_coding	AGAMOUS-like 8
AT5G61590	152.115	62.3504	4.87092	169.031	50.5623	10.3621	0.152125	-0.302337	1.08905	protein_coding	Integrase-type DNA-binding superfamily protein
AT5G62210	18.5847	20.9816	523.879	41.1524	43.1649	1137.45	1.14686	1.04073	1.1185	protein_coding	Embryo-specific protein 3, (ATS3)
AT5G62280	12.5231	4.71372	2.36687	6.12361	3.14403	2.09706	-1.03214	-0.584251	-0.174612	protein_coding	Protein of unknown function (DUF1442)
AT5G62360	69.0318	905.87	66.8414	33.1548	383.925	69.4042	-1.05804	-1.23848	0.054281	protein_coding	Plant invertase/pectin methylesterase inhibitor superfamily protein
AT5G62430	15.8275	17.6393	32.3474	7.25966	9.48585	18.4523	-1.12446	-0.894944	-0.809849	protein_coding	cycling DOF factor 1
AT5G62470	7.31193	10.8853	14.7043	6.61276	6.60141	6.80274	-0.145	-0.721535	-1.11205	protein_coding	myb domain protein 96
AT5G62920	7.97487	18.3861	6.37082	17.1333	27.5715	15.2746	1.10327	0.584562	1.26158	protein_coding	response regulator 6
AT5G63450	3.10943	6.91055	3.72125	4.05815	6.47041	9.22071	0.384172	-0.0949434	1.30909	protein_coding	cytochrome P450, family 94, subfamily B, polypeptide 1
AT5G63800	40.5413	44.248	4.45204	44.3756	44.2883	9.4103	0.130374	0.00131337	1.07977	protein_coding	Glycosyl hydrolase family 35 protein
AT5G64080	11.7603	11.6897	50.7442	21.1574	25.2108	42.2822	0.847237	1.1088	-0.263192	protein_coding	Bifunctional inhibitor/lipid-transfer protein/seed storage 2S albumin superfamily protein
AT5G65140	10.4604	15.1379	23.0849	5.72578	7.44096	14.2584	-0.869394	-1.0246	-0.695137	protein_coding	Haloacid dehalogenase-like hydrolase (HAD) superfamily protein
AT5G66590	31.1639	17.8766	8.04545	43.1574	31.3214	16.3903	0.469732	0.809076	1.0266	protein_coding	CAP (Cysteine-rich secretory proteins, Antigen 5, and Pathogenesis-related 1 protein) superfamily protein
AT5G66985	29.0697	10.2171	5.85804	47.592	22.8534	13.8797	0.711203	1.16142	1.24449	protein_coding	unknown protein; Has 30201 Blast hits to 17322 proteins in 780 species: Archae - 12; Bacteria - 1396; Metazoa - 17338; Fungi - 3422; Plants - 5037; Viruses - 0; Other Eukaryotes - 2996 (source: NCBI BLink).
AT5G67400	14.8911	13.4367	4.76604	32.9557	19.0246	10.6255	1.14608	0.501687	1.15667	protein_coding	root hair specific 19
