# Supplementary material for: A Role for PICKLE in the Regulation of Cold and Salt Stress Tolerance in Arabidopsis
Source: Front Plant Sci. 2019 Jul 9;10:900. doi: 10.3389/fpls.2019.00900 (PMC6633207; doi:10.3389/fpls.2019.00900)
Supplement: Supplementary file 3 [file Table_2.xlsx]

## Sheet: Table 2
Table S2. The transcript levels of some chlorophyll-related genes in the wild type and pkl-1 mutant before and after cold treatment.
	Description	WT-0h	WT-3h	WT-24h	pkl-0h	pkl-3h	pkl-24h	WT-3h vsWT-0h	WT-24h vsWT-0h	pkl-3h vs pkl-0h	pkl-24h vs pkl-0h
AT1G03475	HEMF1, ATCPO-I, LIN2	128.951	127.827	84.4821	154.202	146.8	115.772	-0.0126266	-0.610105	-0.0709728	-0.413539
AT1G03630	POR C	210.062	176.119	95.3097	197.875	169.554	103.138	-0.25427	-1.14012	-0.222845	-0.940005
AT4G27440	PORB	841.246	825.588	198.465	860.478	760.054	216.741	-0.0271069	-2.08364	-0.179036	-1.98917
AT3G48730	GSA2	105.769	100.645	64.8388	134.811	124.892	99.3547	-0.0716395	-0.705986	-0.110254	-0.440275
AT3G14930	HEME1	171.533	134.261	41.7838	150.236	132.013	56.2751	-0.353445	-2.03747	-0.186554	-1.41666
AT1G58290	AtHEMA1	323.675	292.742	299.928	167.168	171.406	274.141	-0.144919	-0.10993	0.036119	0.713622
AT4G18480	CHL11, CHLI-1, CH-42, CH42	391.432	331.419	311.551	419.087	380.957	376.822	-0.240108	-0.329293	-0.137619	-0.153364
AT5G08280	RUG1, HEMC	248.759	213.995	115.14	267.436	256.558	173.286	-0.217172	-1.11135	-0.0599086	-0.626043
AT5G45930	CHLI-2, CHL I2, CHLI2	78.6221	72.055	47.4023	84.5801	79.9107	63.7647	-0.125836	-0.729978	-0.0819301	-0.40756
AT2G40490	HEME2	196.165	153.136	84.6145	203.598	171.171	115.045	-0.357257	-1.21309	-0.250288	-0.823521
AT4G25080	CHLM	308.969	204	59.4297	234.44	185.639	69.2044	-0.598895	-2.37821	-0.336721	-1.76029
AT3G56940	ACSF, CHL27, CRD1	1912.71	1412.23	929.977	1534.87	1267.72	805.455	-0.437646	-1.04035	-0.275877	-0.93024
AT5G63570	GSA1	70.0099	69.1077	72.0693	94.6	86.1858	90.9139	-0.0187125	0.0418259	-0.13439	-0.0573388
AT1G69740	HEMB1	111.331	112.541	75.76	138.031	136.51	106.531	0.015591	-0.555347	-0.0159892	-0.373727
AT5G13630	CCH1, ABAR, CCH, GUN5, CHLH	580.589	490.398	506.119	465.436	407.939	462.257	-0.243565	-0.19804	-0.190228	-0.00988764
AT3G51820	G4, CHLG, ATG4, PDE325	113.908	104.359	100.807	138.272	127.067	129.702	-0.126309	-0.176275	-0.121916	-0.0923048
AT1G09940	HEMA2	10.6444	14.0615	8.25696	11.0669	11.8185	7.30907	0.40166	-0.366407	0.0947894	-0.598496
AT5G54190	PORA	3.16419	2.30316	0.267105	0.885282	0.471992	0.180704	-0.458224	-3.56636	-0.907374	-2.29251
AT2G26540	HEMD, ATUROS, ATDUF3, DUF3, UROS	41.3191	39.1917	22.2888	37.2271	37.2045	27.4004	-0.0762606	-0.890493	-0.000877397	-0.442158
AT1G08520	CHLD, ALB-1V, ALB1, PDE166	98.2067	85.9053	53.8216	117.581	99.5053	75.8274	-0.193075	-0.867636	-0.240806	-0.632859
AT4G01690	HEMG1, PPO1	108.765	95.9554	64.7675	108.336	98.5763	80.5283	-0.180774	-0.747868	-0.136195	-0.42794
AT2G31250	HEMA3	0.303673	0.350977	0.324512	0.615669	0.723299	0.958237	0.208859	0.0957563	0.232436	0.638227
AT4G03205	hemf2	22.3901	13.9114	5.88057	21.5261	16.7237	7.75377	-0.686595	-1.92883	-0.36419	-1.47312
AT5G14220	HEMG2, MEE61	20.9482	18.499	10.0742	24.7109	21.8758	14.6008	-0.179384	-1.05616	-0.17581	-0.759097
AT1G44446	ATCAO, CH1, CAO	191.795	82.4924	63.5578	110.843	55.3921	53.5678	-1.21724	-1.59343	-1.00076	-1.04908
AT4G13250	NYC1	121.776	176.731	129.273	97.4154	141.495	135.601	0.537325	0.0861874	0.538529	0.477146
AT1G04620	HCAR	12.7653	27.0545	27.5206	17.4431	28.7526	32.2807	1.08364	1.10828	0.721035	0.888014
AT5G04900	NOL	21.8168	18.3688	15.2223	21.4224	20.3087	18.2601	-0.248182	-0.51925	-0.0770268	-0.230428
AT4G37000	ACD2, ATRCCR	92.8062	90.5309	80.8345	110.588	113.017	114.491	-0.0358098	-0.199249	0.0313449	0.050035
AT1G19670	CORI1, ATHCOR1, ATCLH1, CLH1	46.1327	26.6375	3.82811	18.4205	6.86586	2.14208	-0.792332	-3.59109	-1.4238	-3.10423
AT5G43860	ATCLH2, CLH2	10.5144	20.6931	40.8124	8.64652	21.6647	55.0945	0.976781	1.95663	1.32516	2.67172
AT3G54220	SCR, SGR1	16.8282	12.505	19.4701	18.5226	14.5482	20.9435	-0.428372	0.210382	-0.348449	0.177218
AT5G13800	CRN1, PPH	37.6859	37.6231	28.4087	32.8471	29.5128	28.4563	-0.00240612	-0.407692	-0.154422	-0.207016
AT3G44880	ACD1, LLS1, PAO	48.7553	51.1795	36.2879	53.3797	52.148	44.5109	0.0700079	-0.426069	-0.0336775	-0.262133
