# Supplementary material for: A Role for PICKLE in the Regulation of Cold and Salt Stress Tolerance in Arabidopsis
Source: Front Plant Sci. 2019 Jul 9;10:900. doi: 10.3389/fpls.2019.00900 (PMC6633207; doi:10.3389/fpls.2019.00900)
Supplement: Supplementary file 4 [file Table_3.xlsx]

## Sheet: Table 3
Table S3. The transcript levels of CBFs and CBF regulons in the wild type and pkl-1 mutant before and after cold treatment.
tracking_id	WT-0h	pkl-0h	pkl-0h vsWT-0h	WT-3h	pkl-3h	pkl-3h vsWT-3h	WT-24h	pkl-24h	pkl-24h vsWT-24h	WT-3h vsWT-RT	WT-24h vsWT-RT
At4g25490: CBF1/DREB1b	1.78765	2.12388	0.248642	81.5461	82.7159	0.0205488	9.5797	16.8504	0.814735	5.51148	2.42192
At4g25470: CBF2/DREB1a	6.33512	6.17931	-0.0359262	348.591	336.772	-0.0497623	67.7203	89.609	0.404055	5.78202	3.41814
At4g25480: CBF3/DREB1c	21.8804	13.1424	-0.735413	1299.33	790.732	-0.716509	272.51	198.398	-0.457909	5.89199	3.6386
At5g05410: DREB2A	19.5937	11.2475	-0.800787	121.364	89.0478	-0.446693	48.3633	44.0377	-0.135174	2.63088	1.30352
At3g11020: DREB2B	7.95806	6.26749	-0.344529	110.434	78.919	-0.48474	20.3274	19.2025	-0.0821313	3.79462	1.35294
At4g23600: COR13/JR2	75.5158	74.3823	-0.0218192	111.326	71.6978	-0.634791	281.222	168.119	-0.742225	0.559941	1.89686
At2g42540: COR15a	228.979	171.461	-0.417336	1998.41	1579.29	-0.339578	32522.8	24894.5	-0.385624	3.12557	7.15009
At2g42530: COR15b	388.188	142.336	-1.44745	3768.85	2012.13	-0.905401	14557.6	15015.3	0.0446579	3.2793	5.22887
At1g16850: COR17	22.4599	29.2634	0.381748	143.612	105.584	-0.443788	1625.8	1882.9	0.21181	2.67676	6.17766
At1g11210: COR35	57.8605	65.2212	0.172762	749.005	730.306	-0.0364743	377.538	547.305	0.535723	3.69432	2.70597
At2g15970: COR413-PM1	1520.93	1603.46	0.0762347	3844.89	3860.61	0.0058865	6752.27	8027.84	0.249639	1.33799	2.15042
At1g29395: COR414	162.013	88.4286	-0.873522	345.535	174.858	-0.982643	1384.84	1318.97	-0.0703076	1.09272	3.09554
At4g30830: COR42	2.22884	1.39664	-0.674329	4.19459	3.2854	-0.35246	136.151	161.963	0.250455	0.91224	5.93278
At1g20440: COR47/RD17	729.848	558.765	-0.385354	3452.36	2726.89	-0.340325	4661.35	6362.73	0.448898	2.24191	2.67508
At5g15960: KIN1	539.588	62.5713	-3.10829	776.783	139.254	-2.47979	9288.34	5739.55	-0.694483	0.525653	4.10549
At5g52310: COR78/RD29A/LTI78	141.057	98.55	-0.517349	2117.19	1533.25	-0.465559	7724.28	6915.57	-0.159552	3.9078	5.77505
At2g23120: COR8.5	587.323	513.343	-0.194231	1718.66	1443.23	-0.251975	2993.06	3699.6	0.305749	1.54905	2.34939
At3g50970: LTI30/XERO2	356.998	378.394	0.0839732	1350.18	1404.48	0.0568863	6545.27	7560.24	0.207979	1.91916	4.19646
At4g30650: LTI6A/RCI2A	861.605	953.457	0.146141	2531.41	2349.52	-0.107577	6284.1	8037.9	0.355112	1.55484	2.86661
At4g39090: RD19A	1572.96	1603.31	0.0275705	1821.86	1735.56	-0.0700084	563.514	670.288	0.25033	0.211928	-1.48096
At4g27410: RD26	24.7062	21.9271	-0.172161	72.5546	40.1569	-0.853419	182.466	104.645	-0.802131	1.55419	2.88468
At5g52300: RD29B/LTI65	0.506259	0.755424	0.577411	1.1286	1.16553	0.0464469	18.2975	11.8868	-0.622294	1.15659	5.17563
At1g20450: ERD10	263.371	217.643	-0.275135	2078.18	1508.02	-0.46267	4895.94	4942.33	0.0136055	2.98015	4.21642
At1g30360: ERD4	416.377	331.347	-0.329548	839.888	605.537	-0.471982	670.136	873.487	0.382332	1.01231	0.686564
At2g17840: ERD7	122.526	100.095	-0.291715	826.471	639.704	-0.36956	520.119	565.863	0.121611	2.75387	2.08575
At1g46768: RAP2.1	7.65218	8.67959	0.181756	31.1427	50.0486	0.684436	154.293	170.112	0.140813	2.02495	4.33365
At1g43160: RAP2.6	19.8572	15.2353	-0.382239	20.2808	24.1275	0.250567	40.1929	76.4616	0.927795	0.0304517	1.01728
At1g13260: RAV1	159.23	132.25	-0.26784	494.602	325.877	-0.601942	228.747	309.983	0.438438	1.63516	0.522642
At1g09350: ATGOLS3	17.3606	15.6073	-0.153597	293.886	101.106	-1.53939	2087.87	1992.33	-0.0675739	4.08136	6.91007
At2g28900: AtOEP16	495.468	389.362	-0.34768	1293.15	984.695	-0.393142	3336.26	3725.83	0.159329	1.38403	2.75137
At1g76180: dehydrin	875.821	693.926	-0.335854	1469.86	1020.34	-0.526627	1606.11	1188.12	-0.434897	0.746974	0.874866
At3g50980: dehydrin (Xero1)	0.492903	1.19345	1.27577	0.277009	1.02789	1.89168	0.249061	1.41594	2.50719	-0.831371	-0.984805
At4g15910: Di21	482.692	480.135	-0.00766281	330.351	384.581	0.219288	806.858	557.689	-0.532854	-0.547103	0.741212
At1g62570: flavin	70.8935	27.4967	-1.3664	270.628	78.6255	-1.78324	963.255	659.839	-0.545804	1.93258	3.76419
At4g17550: glycerol-3-phosphate transporter	19.8081	27.1522	0.454979	69.7454	75.7155	0.118491	367.82	365.473	-0.00923352	1.81601	4.21484
At5g62360: invertase	207.095	99.4645	-1.05804	2717.61	1151.78	-1.23848	200.524	208.213	0.0542817	3.71397	-0.0465199
At5g62350: invertase	903.398	705.028	-0.357681	1781.55	1454.43	-0.292678	970.236	1296.33	0.418022	0.979695	0.102974
At1g01470: LEA protein	395.158	352.976	-0.16286	1254.78	894.652	-0.48803	2512.18	2544.91	0.0186719	1.66693	2.66844
At1g47710: serpin, putative	88.4307	105.877	0.259767	347.107	311.05	-0.158236	342.234	407.606	0.252192	1.97276	1.95236
At1g10090: similar to RXW8	56.2451	46.3153	-0.280239	139.535	110.865	-0.331829	117.821	133.807	0.183556	1.31083	1.06679
At1g27200: similar to zinc finger	23.6464	26.3084	0.153905	78.2361	76.5827	-0.0308159	191.562	139.442	-0.458144	1.72621	3.01812
At1g08900: sugar transporter	56.9609	29.6582	-0.941538	50.6672	27.1778	-0.898624	4.03373	2.81875	-0.517057	-0.16892	-3.81979
At3g45600: TETRASPANIN	131.501	185.778	0.498503	256.084	346.61	0.436696	177.856	338.061	0.926575	0.96154	0.435631
At1g64890: transporter	26.9652	18.2125	-0.566169	223.595	117.936	-0.922892	169.02	137.83	-0.294304	3.05172	2.64802
At2g36530: LOS2	879.544	1198.49	0.446391	1019.52	1142.74	0.164605	2864.84	3361.73	0.230751	0.213069	1.70362
At2g39810: HOS1	35.8978	36.2036	0.0122377	41.3301	37.3848	-0.144741	50.7507	50.0017	-0.0214506	0.203297	0.499532
At5g60410: SIZ1	92.2099	87.3567	-0.0780033	101.508	90.4911	-0.16575	90.7766	83.2185	-0.125416	0.138604	-0.0226012
At1g35516: HOS10	134.554	135.104	0.00587868	106.365	130.139	0.291033	112.668	115.441	0.0350765	-0.339168	-0.256106
At3g23250: myb domain protein 15	9.48218	2.88083	-1.71873	11.0064	3.88543	-1.5022	7.79862	4.08663	-0.932309	0.215055	-0.282
At1g12860: ICE2	119.927	84.0502	-0.512839	107.671	82.4415	-0.385186	66.3177	54.9861	-0.270327	-0.155534	-0.854697
At1g01060: LHY	16.1261	13.8824	-0.216144	9.44969	8.48478	-0.15539	505.224	446.786	-0.177339	-0.771062	4.96945
At2g46830: CCA1	63.922	46.115	-0.471076	49.9957	49.5189	-0.0138248	516.342	496.025	-0.0579141	-0.354509	3.01394
At2g22300: CAMTA3	70.9204	64.5689	-0.135361	113.585	94.3915	-0.267038	30.452	28.4935	-0.095904	0.679495	-1.21966
At3g26744: ICE1	85.2807	88.1658	0.0479999	94.8256	102.316	0.109679	144.252	159.331	0.143436	0.153057	0.758302
At3g45640: ATMPK3	258.896	201.382	-0.362439	498.861	380.489	-0.390783	192.235	156.281	-0.298723	0.946264	-0.429504
At3g22840: ELIP1	81.1931	162.528	1.00126	273.748	572.592	1.06466	15986.3	24404.9	0.610334	1.75342	7.62126
At4g14690: ELIP2	29.8322	91.9631	1.62418	248.655	577.092	1.21466	16012	20457.6	0.353484	3.0592	9.06807
