# Supplementary material for: A Role for PICKLE in the Regulation of Cold and Salt Stress Tolerance in Arabidopsis
Source: Front Plant Sci. 2019 Jul 9;10:900. doi: 10.3389/fpls.2019.00900 (PMC6633207; doi:10.3389/fpls.2019.00900)
Supplement: Supplementary file 5 [file Table_4.xlsx]

## Sheet: Table 4
Table S4. Genes that are up-regulated in CBF3 overexpressing plants but down-regulated in pkl-1 mutant.
tracking_id	WT-oh	WT-3h	WT-24h	pkl-oh	pkl-3h	pkl-24h	Log2 (pkl-10 h /WT 0 h)	Log2 (pkl-1 3 h /WT 3 h)	Log2 (pkl-1 24 h /WT 24 h)	Type	Description
AT1G09350	5.78688	97.962	695.956	5.20244	33.7019	664.11	-0.153597	-1.53939	-0.0675739	protein_coding	galactinol synthase 3
AT1G10770	1.12543	6.85479	1.17837	0.303603	2.13835	0.287426	-1.89022	-1.68061	-2.03553	protein_coding	Plant invertase/pectin methylesterase inhibitor superfamily protein
AT1G11260	76.7686	98.8451	16.9372	30.0963	45.5368	9.00803	-1.35093	-1.11814	-0.910912	protein_coding	sugar transporter 1
AT1G48100	10.3122	26.6163	224.037	5.02606	15.2763	128.038	-1.03685	-0.801015	-0.807165	protein_coding	Pectin lyase-like superfamily protein
AT1G53100	1.88561	4.67349	1.85015	0.848636	1.12521	1.12552	-1.15181	-2.05431	-0.717051	protein_coding	Core-2/I-branching beta-1, 6-N-acetylglucosaminyltransferase family protein
AT1G62570	23.6312	90.2092	321.085	9.16556	26.2085	219.946	-1.3664	-1.78324	-0.545806	protein_coding	flavin-monooxygenase glucosinolate S-oxygenase 4
AT1G69870	31.9476	214.376	297.928	18.4714	88.7634	192.43	-0.790414	-1.27211	-0.63063	protein_coding	nitrate transporter 1.7
AT1G75250	15.4979	11.5641	1.24454	2.32697	3.13667	0.680286	-2.73555	-1.88235	-0.871399	protein_coding	RAD-like 6
AT1G79700	13.104	17.1716	4.68535	5.1506	8.37167	4.8019	-1.34719	-1.03644	0.0354485	protein_coding	Integrase-type DNA-binding superfamily protein
AT2G15960	506.703	736.118	43.2105	194.398	260.687	21.9354	-1.38213	-1.49762	-0.978121	protein_coding	unknown protein; Has 14 Blast hits to 14 proteins in 5 species: Archae - 0; Bacteria - 0; Metazoa - 0; Fungi - 0; Plants - 14; Viruses - 0; Other Eukaryotes - 0 (source: NCBI BLink).
AT2G16990	5.75499	5.33645	15.1332	1.77194	2.43207	9.65298	-1.69948	-1.1337	-0.648671	protein_coding	Major facilitator superfamily protein
AT2G17280	13.9702	22.7129	114.484	9.59879	11.3881	53.9238	-0.541428	-0.995985	-1.08615	protein_coding	Phosphoglycerate mutase family protein
AT2G17880	15.8368	4.80247	0.869683	6.58022	5.77041	0.875277	-1.26707	0.264897	0.00925003	protein_coding	Chaperone DnaJ-domain superfamily protein
AT2G26560	31.6398	152.364	6.70954	24.1886	60.663	2.69057	-0.387413	-1.32863	-1.3183	protein_coding	phospholipase A 2A
AT2G28305	28.6073	40.1363	70.9897	20.4816	24.5228	23.4208	-0.482055	-0.710784	-1.59982	protein_coding	Putative lysine decarboxylase family protein
AT2G38790	4.94021	6.56275	2.09739	2.91461	3.01456	1.17723	-0.76127	-1.12235	-0.833199	protein_coding	unknown protein; Has 21 Blast hits to 21 proteins in 5 species: Archae - 0; Bacteria - 0; Metazoa - 0; Fungi - 0; Plants - 19; Viruses - 0; Other Eukaryotes - 2 (source: NCBI BLink).
AT2G39030	8.12814	8.69614	1.80458	2.45823	1.79219	1.70004	-1.72531	-2.27865	-0.0860944	protein_coding	Acyl-CoA N-acyltransferases (NAT) superfamily protein
AT2G42530	129.396	1256.28	4852.53	47.4455	670.71	5005.09	-1.44745	-0.905397	0.0446589	protein_coding	cold regulated 15b
AT2G44130	14.2516	1.88216	1.80345	4.25481	1.1026	1.60739	-1.74396	-0.77148	-0.166039	protein_coding	Galactose oxidase/kelch repeat superfamily protein
AT3G10020	206.562	138.617	17.7013	93.798	93.1215	17.9674	-1.13895	-0.573918	0.0215263	protein_coding	unknown protein; FUNCTIONS IN: molecular_function unknown; INVOLVED IN: response to oxidative stress, anaerobic respiration; LOCATED IN: cellular_component unknown; EXPRESSED IN: 23 plant structures; EXPRESSED DURING: 13 growth stages; Has 30201 Blast hits to 17322 proteins in 780 species: Archae - 12; Bacteria - 1396; Metazoa - 17338; Fungi - 3422; Plants - 5037; Viruses - 0; Other Eukaryotes - …
AT3G50700	13.5548	36.3155	5.97786	9.27917	16.207	5.43654	-0.546736	-1.16397	-0.13694	protein_coding	indeterminate(ID)-domain 2
AT3G55970	13.7915	12.4269	3.21127	0.381916	0.166904	2.38819	-5.17438	-6.2183	-0.427226	protein_coding	jasmonate-regulated gene 21
AT3G61060	42.0286	17.9743	5.37434	17.1232	8.97276	6.06831	-1.29542	-1.00231	0.175207	protein_coding	phloem protein 2-A13
AT3G62740	15.2933	10.9536	40.6541	6.16561	5.11467	49.5458	-1.31058	-1.09869	0.285362	protein_coding	beta glucosidase 7
AT3G62950	13.472	2.69394	0.639594	4.94667	1.45456	0.30852	-1.44543	-0.889135	-1.05179	protein_coding	Thioredoxin superfamily protein
AT4G16146	52.5229	162.134	149.881	22.6755	88.7378	130.403	-1.21181	-0.869566	-0.20084	protein_coding	cAMP-regulated phosphoprotein 19-related protein
AT4G23040	11.9327	31.3177	8.99742	9.30045	15.5906	9.47683	-0.359548	-1.0063	0.0748932	protein_coding	Ubiquitin-like superfamily protein
AT4G23450	3.36369	5.82228	8.12045	1.87914	2.78917	6.21786	-0.839972	-1.06175	-0.385142	protein_coding	RING/U-box superfamily protein
AT4G35770	82.2089	99.4346	1.15155	28.1861	48.6426	1.12004	-1.54431	-1.03153	-0.0400268	protein_coding	Rhodanese/Cell cycle control phosphatase superfamily protein
AT5G02020	13.3158	6.44235	5.21789	4.95681	3.42064	4.2264	-1.42566	-0.913321	-0.304037	protein_coding	Encodes a protein involved in salt tolerance, names SIS (Salt Induced Serine rich).
AT5G05600	17.2475	35.5182	5.11598	10.643	11.2203	12.5716	-0.696482	-1.66245	1.29709	protein_coding	2-oxoglutarate (2OG) and Fe(II)-dependent oxygenase superfamily protein
AT5G15960	179.863	258.928	3096.11	20.8571	46.4181	1913.18	-3.10829	-2.47979	-0.694484	protein_coding	stress-responsive protein (KIN1) / stress-induced protein (KIN1)
AT5G44680	70.803	31.9948	11.2305	42.3177	13.1549	8.56075	-0.742549	-1.28224	-0.391613	protein_coding	DNA glycosylase superfamily protein
AT5G48490	191.497	78.9913	13.9536	71.0732	44.8122	6.40408	-1.42994	-0.817802	-1.12357	protein_coding	Bifunctional inhibitor/lipid-transfer protein/seed storage 2S albumin superfamily protein
AT5G49450	29.1129	12.2129	3.34716	10.2543	8.5287	2.13002	-1.50543	-0.518008	-0.652071	protein_coding	basic leucine-zipper 1
AT5G57760	2.48963	8.67731	9.30518	0.990693	4.06065	2.68415	-1.32942	-1.09554	-1.79357	protein_coding	unknown protein; Has 5 Blast hits to 5 proteins in 2 species: Archae - 0; Bacteria - 0; Metazoa - 0; Fungi - 0; Plants - 5; Viruses - 0; Other Eukaryotes - 0 (source: NCBI BLink).
AT5G62280	12.5231	4.71372	2.36687	6.12361	3.14403	2.09706	-1.03214	-0.584251	-0.174612	protein_coding	Protein of unknown function (DUF1442)
AT5G62360	69.0318	905.87	66.8414	33.1548	383.925	69.4042	-1.05804	-1.23848	0.054281	protein_coding	Plant invertase/pectin methylesterase inhibitor superfamily protein
AT1G04110	3.05134	3.51988	3.07108	1.97668	1.57844	1.3735	-0.626366	-1.15703	-1.16089	protein_coding	Subtilase family protein
AT1G28070	11.9506	13.8553	8.43873	4.72229	5.05493	3.39187	-1.33953	-1.45467	-1.31494	protein_coding	unknown protein; BEST Arabidopsis thaliana protein match is: unknown protein (TAIR:AT2G33510.1); Has 85 Blast hits to 77 proteins in 15 species: Archae - 0; Bacteria - 0; Metazoa - 0; Fungi - 0; Plants - 85; Viruses - 0; Other Eukaryotes - 0 (source: NCBI BLink).
AT1G33720	3.45009	4.53571	4.80867	1.0773	1.33156	1.72823	-1.67922	-1.76821	-1.47634	protein_coding	cytochrome P450, family 76, subfamily C, polypeptide 6
AT1G70830	73.1131	69.5945	42.37	38.2927	33.3533	25.8812	-0.93306	-1.06114	-0.711137	protein_coding	MLP-like protein 28
AT2G02990	15.9936	17.3436	20.5982	10.049	7.62243	18.6606	-0.670438	-1.18608	-0.142525	protein_coding	ribonuclease 1
AT2G21880	4.30712	6.47351	4.7293	4.03472	3.02802	2.00957	-0.0942562	-1.09617	-1.23474	protein_coding	RAB GTPase homolog 7A
AT3G28220	55.858	47.5166	46.0118	14.1132	17.0305	24.0028	-1.98471	-1.48031	-0.938798	protein_coding	TRAF-like family protein
AT3G47380	3.87639	4.17654	2.80369	1.91594	2.62629	2.64719	-1.01667	-0.669281	-0.0828686	protein_coding	Plant invertase/pectin methylesterase inhibitor superfamily protein
AT4G02330	4.09771	6.65557	4.93596	2.17974	2.67839	3.53005	-0.910658	-1.3132	-0.483644	protein_coding	Plant invertase/pectin methylesterase inhibitor superfamily
AT4G21510	9.02622	5.46791	6.37782	5.24855	3.59364	2.78875	-0.782202	-0.605546	-1.19345	protein_coding	F-box family protein
AT5G44260	7.11154	13.8217	4.64603	2.57777	11.0315	1.51795	-1.46404	-0.325307	-1.61387	protein_coding	Zinc finger C-x8-C-x5-C-x3-H type family protein
AT5G53210	5.04915	6.08789	5.43285	2.49162	3.42337	2.54764	-1.01896	-0.830524	-1.09255	protein_coding	basic helix-loop-helix (bHLH) DNA-binding superfamily protein
