# Supplementary material for: A Role for PICKLE in the Regulation of Cold and Salt Stress Tolerance in Arabidopsis
Source: Front Plant Sci. 2019 Jul 9;10:900. doi: 10.3389/fpls.2019.00900 (PMC6633207; doi:10.3389/fpls.2019.00900)
Supplement: Supplementary file 6 [file Table_5.xlsx]

## Sheet: Table 5
Table S5. List of primers used in this study.
CBF1-F	GAGCCAAACAAGAAAACCAGG
CBF1-R	AGTTGAGACATGCTGATCGG
CBF2-F	TTTATACGCCGGAACAGAGC
CBF2-R	ACGGTAAAAGCATCCCTTCG
CBF3-F	AAGTGGGTTTGTGAGGTTAGAG
CBF3-R	AATTGAGACAGGCTGATCGG
RD29A-F	AACCACCACTCAACACACAC
RD29A-R	AGTCGCACCATTCTCATGATG
COR15A-F	AATGCTAACATGAGCTGTTCTCA
COR15A-R	CGCTGTGGAAAGAAGAAGCC
COR15B-F	CACAACGTAGGAGCAAAGCA
COR15B-R	GAGGATGTTGCCGTCACTTT
KIN1-F	GCGAAAGATCAAACTCCCCA
KIN1-R	TCCTTCTGTGTGTTTGGAAGA
KIN2-F	ACAAGTAGCGATCCGAGTCA
KIN2-R	ACAACAAGTACGATGAGTACGAG
MYB15-F	CCCTAAGCAAGCTGGTCTTTT
MYB15-R	TCTTTGGTGAAATTGCCACG
COR414-F	GCTCCTGACAAAAGGACTCA
COR414-R	GAGCGGATAAATGCAAGCAC
ELIP1-F	GAGTGAGATGCATGGCTGAG
ELIP1-R	AGATGGTGCTGGTGAAGAGT
ELIP2-F	TTGCTCAGATCTCTGACGGT
ELIP2-R	ATCGATGCCAACGTCAACAA
transporter-F	CTGACAGCCATTCAGGTGAC
transporter-R	AGAGTCCGACACTCCCAAAT
invertase-F	TGGTGCGTCTCTCGAATAGT
invertase-R	TCTCATGGCCGAGACTTCTT
CRD1-F	GCTTCTGCAACTCACAGTCA
CRD1-R	AGGAAGAGGTTGGAGATGGG
PORA-F	CTTTCGGAGCAAAGCAAAGC
PORA-R	GCTCTGTTCCCTCTTGCATC
CH1-F	CTGTGGAGACATTTCGCTGA
CH1-R	ACAAGACTGTGACGATGGTTG
CLH1-F	GATTTGCCCGGTTTTGTTGG
CLH1-R	CGCAACCACAATTCCACCTA
CLH2-F	ACGCCTTTGAAGATGGCAAA
CLH2-R	TGCAGCAACGAGATGATGAG
LIN2-F	TCTGTTACGCTGTCGTTTCG
LIN2-R	GCACAAGTTGTCTTCGTTGC
